# Supplementary material for: Chiropractic case reports: a review and bibliometric analysis
Source: Chiropr Man Therap. 2021 Apr 28;29:17. doi: 10.1186/s12998-021-00374-5 (PMC8080364; doi:10.1186/s12998-021-00374-5)
Supplement: Supplementary file 1 — Additional file 1. [file 12998_2021_374_MOESM1_ESM.xlsm]

## Sheet: Case reports included
Title	Non-pediatric = 0 Pediatric = 1	Title mentions "case"	Spine-or SIJ-focus 1=y 0=n	Title words	Colon in title	ICD-10 Schema	Cited by	cites/year	Multidisciplinary authorship (0=no, 1=yes)		Adverse = 0 Mgmt = 1	Journal type 0 = medical 1 = chiro / alt / complementary med 2 = radiology 3 = PT 4 = integrative 5 = case report 6 = dental 7 = other	H-index ScImago	Harzing H-index	Authors	Citation	First Author	Journal/Book	Publication Year	Create Date	PMCID	NIHMS ID	DOI
A 14-year-old competitive, high-level athlete with unilateral low back pain: case report	1	1	1	12	1	S	3	0.375	0		1	1	10		Piper S, Degraauw C.	J Can Chiropr Assoc. 2012 Dec;56(4):283-91.	Piper S	J Can Chiropr Assoc	2012	2012-12-04	PMC3501915
A 69-year-old presenting with musculoskeletal low back pain: A case of lumbosacral chordoma	0	1	1	13	1	C	3	0.5	0		1	1	20		Williams SP, Beckerman B, Fonti MEP	J Chiropr Med	Williams SP	J Chiropr Med	2014
A biopsychological approach to chronic low back pain and disability in a private chiropractic setting: A case study	0	1	1	18	1	M	7	0.388889	0		1	1	10		Parish KA	J Can Chiropr Assoc	Parish KA	J Can Chiropr Assoc	2002
A calcific pelvic mass in a woman with chronic spinal pain: A case of mature cystic teratoma	0	1	1	17	1	C	6	0.666667	1	MD (OBGYN)	1	1	20		Kaeser MA, McDonald JK, Kettner NW	J Chiropr Med	Kaeser MA	J Chiropr Med	2011
A case of central retinal artery occlusion after chiropractic manipulation of the neck	0	1	1	13	0	H0	14	1.75	0		0	0	28		Jang YJ, Chun JW, Lee SW, Kim HC.	Korean J Ophthalmol. 2012 Apr;26(2):132-4. doi: 10.3341/kjo.2012.26.2.132. Epub 2012 Mar 22.	Jang YJ	Korean J Ophthalmol	2012	2012-04-19	PMC3325618		10.3341/kjo.2012.26.2.132
A case of cerebellar infarction caused by acute subclavian thrombus following minor trauma	0	1	1	13	0	I	9	1.28571	0		0	0	60		Park H, Kim HJ, Cha MJ, Lee JY, Koh IS, Nam HS.	Yonsei Med J. 2013 Nov;54(6):1538-41. doi: 10.3349/ymj.2013.54.6.1538.	Park H	Yonsei Med J	2013	2013-10-22	PMC3809882		10.3349/ymj.2013.54.6.1538
A case of cerebellopontine angle meningioma presenting with neck and upper extremity pain	0	1	1	13	0	C	8	0.73	0		1	1	68		Stein PJ.	J Manipulative Physiol Ther. 2009 Nov-Dec;32(9):776-80. doi: 10.1016/j.jmpt.2009.10.003.	Stein PJ	J Manipulative Physiol Ther	2009	2009-12-17			10.1016/j.jmpt.2009.10.003
A case of chiropractic manipulation immediately relieving depression with chronic pain	0	1	1	11	0	F	1	0.0909091	0		1	1	87		Tsai JF.	J Altern Complement Med. 2009 Jun;15(6):611-2. doi: 10.1089/acm.2009.0031.	Tsai JF	J Altern Complement Med	2009	2009-06-02			10.1089/acm.2009.0031
A case of chronic migraine remission after chiropractic care	0	1	1	9	0	G	8	0.666667	0		1	1	20		Tuchin P	J Chiropr Med	Tuchin P	J Chiropr Med	2008
A case of early sports specialization in an adolescent athlete	1	1	0	10	0	S	51	8.5	0		1	1	10		Ferguson B, Stern PJ	J Can Chiropr Assoc	Ferguson B, Stern PJ	J Can Chiropr Assoc	2014
A case of leptomeningeal disease presenting as a lumbar nerve root radiculopathy: A case report	0	1	1	15	1	C	7	0.318182	0		1	1	30		French SD, Reggars JW	Australas Chiropr Osteopathy. 1999 Nov;8(3):96-101.	French SD	Australas Chiropr Osteopathy. 1999 Nov;8(3):96-101.	1998
A case of multiple Vertebrobasilar artery fenestration misdiagnosed as vertebral artery dissection	0	1	1	12	0	I	0	0	0		0	0	70		Wang F, Wang X, Li X, Zheng H, Zhang Z.	BMC Neurol. 2020 Feb 20;20(1):63. doi: 10.1186/s12883-020-01642-2.	Wang F	BMC Neurol	2020	2020-02-22	PMC7033924		10.1186/s12883-020-01642-2
A case of pheochromocytoma presenting as low back pain	0	1	1	9	0	D	8	0.62	0		1	1	68		Davis MA, Bove GM.	J Manipulative Physiol Ther. 2007 Oct;30(8):598-601. doi: 10.1016/j.jmpt.2007.06.009.	Davis MA	J Manipulative Physiol Ther	2007	2007-11-13			10.1016/j.jmpt.2007.06.009
A Case of Posterior Inferior Cerebellar Artery Infarction after Cervical Chiropractic Manipulation	0	1	1	12	0	I	3	1.5	0		0	0	2		Jeong DK, Hwang SK.	Korean J Neurotrauma. 2018 Oct;14(2):159-163. doi: 10.13004/kjnt.2018.14.2.159. Epub 2018 Oct 31.	Jeong DK	Korean J Neurotrauma	2018	2018-11-08	PMC6218346		10.13004/kjnt.2018.14.2.159
A case of pseudo–angina pectoris from a pectoralis minor trigger point caused by cross-country skiing	0	1	0	15	0	M	16	1.77778	1	MD (PMR)	1	1	20		Lawson GE, Hung LY, Ko GD, Laframboise MA	J Chiropr Med	Lawson GE	J Chiropr Med	2011
A case of subdural hematoma and temporal bone fracture as complications of chiropractic manipulation	0	1	0	14	0	S	11	0.354839	0		0	0	73		Stuart PJ, Bernstein T.	J Emerg Med. 1989 Nov-Dec;7(6):615-7. doi: 10.1016/0736-4679(89)90007-3.	Stuart PJ	J Emerg Med	1989	1989-11-01			10.1016/0736-4679(89)90007-3
A case of vertebral metastasis with pathologic c2 fracture	0	1	1	9	0	C	6	0.46	0		1	1	68		Davis MA, Taylor JA.	J Manipulative Physiol Ther. 2007 Jul-Aug;30(6):466-71. doi: 10.1016/j.jmpt.2007.05.001.	Davis MA	J Manipulative Physiol Ther	2007	2007-08-19			10.1016/j.jmpt.2007.05.001
A case report of a patient with upper extremity symptoms: differentiating radicular and referred pain	0	1	1	15	1	M	11	0.846154	0		1	1	30		Daub CW	Chiropr & Osteopat	Daub CW	Chiropr & Osteopat	2007
A case report of an intermuscular lipoma: Presentation, pathophysiology, differential diagnosis	0	1	0	11	1	C	20	2	0		1	1	20		Kaeser MA	J Chiropr Med	Kaeser MA, Smith LW, Kettner NW	J Chiropr Med	2010
A case report of an uncommon cause of cauda equina symptoms	0	1	1	11	0	C	4	0.307692	0		1	1	68		Kier A, Timchur MD, McCarthy PW.	J Manipulative Physiol Ther. 2007 Jul-Aug;30(6):459-65. doi: 10.1016/j.jmpt.2007.04.012.	Kier A	J Manipulative Physiol Ther	2007	2007-08-19			10.1016/j.jmpt.2007.04.012
A case report of an unstable cervical spine fracture: parallels to the thoracolumbar chance fracture	0	1	1	15	1	S	3	0.214286	0		1	1	68		Rowell RM, Stites J, Stone-Hall K.	J Manipulative Physiol Ther. 2006 Sep;29(7):586-9. doi: 10.1016/j.jmpt.2006.06.028.	Rowell RM	J Manipulative Physiol Ther	2006	2006-09-05			10.1016/j.jmpt.2006.06.028
A case report of bilateral synovial chondromatosis of the ankle	0	1	0	10	0	M	45	3.46154	0		1	1	30		Shearer H, Stern P, Brubacher A, Pringle TC	Chiropr & Osteopat	Shearer H	Chiropr & Osteopat	2007
A Case Report of Osteochondritis Dissecans in a Rare Location: The Lateral Femoral Trochlea	0	1	0	14	1	M	0	0	0		1	1	20		Villafañe F, Holloway N, Kettner N.	J Chiropr Med. 2017 Dec;16(4):324-330. doi: 10.1016/j.jcm.2017.07.002. Epub 2017 Dec 7.	Villafañe F	J Chiropr Med	2017	2017-12-26	PMC5731836		10.1016/j.jcm.2017.07.002
A case report on nonresolving conservative care of low back pain and sciatic radicular syndrome	0	1	1	15	0	M	1	0.0285714	0		1	1	68		Haney PL, Mootz RD.	J Manipulative Physiol Ther. 1985 Jun;8(2):109-14.	Haney PL	J Manipulative Physiol Ther	1985	1985-06-01
A case report on the delayed diagnosis of transverse myelitis in a 61-year-old male farmer	0	1	1	15	0	G	0	0	0		1	1	10		Cox J, Russo A	J Can Chiropr Assoc. 2016 Mar;60(1):66-72.	Cox J	J Can Chiropr Assoc	2020
A case series of migraine changes following a manipulative therapy trial	0	1	1	11	0	G	11	0.478261	0		1	1	30		Tuchin PJ.	Australas Chiropr Osteopathy. 1997 Nov;6(3):85-91.	Tuchin PJ	Australas Chiropr Osteopathy	1997	2007-11-08	PMC2050634
A case study of back pain and renal cell carcinoma	0	1	1	10	0	C	8	0.666667	0		1	1	20		Rectenwald R	J Chiropr Med	Rectenwald R	J Chiropr Med	2008
A case study of chiropractic management of pregnancy-related heartburn with postulated fetal epigenome implications	0	1	1	14	0	O	4	0.5	0		1	4	32		Peterson C.	Explore (NY). 2012 Sep-Oct;8(5):304-8. doi: 10.1016/j.explore.2012.06.001.	Peterson C	Explore (NY)	2012	2012-09-04			10.1016/j.explore.2012.06.001
A case study of chronic headaches	0	1	1	6	0	G	13	0.541667	0		1	1	30		Tuchin PJ, Brookes MJ, Swaffer T.	Australas Chiropr Osteopathy. 1996 Jul;5(2):47-52.	Tuchin PJ	Australas Chiropr Osteopathy	1996	1996-07-01	PMC2050613
A case study utilizing spinal manipulation and dynamic neuromuscular stabilization care to enhance function of a post cerebrovascular accident patient	0	1	1	20	0	I	9	1.5	0		1	1	46		Oppelt M, Juehring D, Sorgenfrey G, Harvey PJ, Larkin-Thier SM.	J Bodyw Mov Ther. 2014 Jan;18(1):17-22. doi: 10.1016/j.jbmt.2013.04.003. Epub 2013 May 21.	Oppelt M	J Bodyw Mov Ther	2014	2014-01-14			10.1016/j.jbmt.2013.04.003
A case study utilizing Vojta/Dynamic Neuromuscular Stabilization therapy to control symptoms of a chronic migraine sufferer	0	1	1	16	0	G	18	2	0		1	1	46		Juehring DD, Barber MR.	J Bodyw Mov Ther. 2011 Oct;15(4):538-41. doi: 10.1016/j.jbmt.2011.01.019. Epub 2011 Feb 16.	Juehring DD	J Bodyw Mov Ther	2011	2011-09-28			10.1016/j.jbmt.2011.01.019
A cervical spinal cord injury following chiropractic manipulation	0	0	1	8	0	G	62	1.40909	0		0	0	104		Rinsky LA, Reynolds GG, Jameson RM, Hamilton RD.	Paraplegia. 1976 Feb;13(4):223-7. doi: 10.1038/sc.1976.35.	Rinsky LA	Paraplegia	1976	1976-02-01			10.1038/sc.1976.35
A chiropractic approach to the treatment of dysmenorrhea	0	0	1	8	0	N	30	1	0		1	1	68		Liebl NA, Butler LM.	J Manipulative Physiol Ther. 1990 Feb;13(2):101-6.	Liebl NA	J Manipulative Physiol Ther	1990	1990-02-01
A collaborative approach between chiropractic and dentistry to address temporomandibular dysfunction: a case report	0	1	1	14	1	M	5	0.833333	1	DDS	1	1	20		Rubis LM, Rubis D, Winchester B	J Chiropr Med	Rubis LM	J Chiropr Med	2014
A comparative radiologic examination for unresponsive plantar fasciitis	0	0	0	8	0	M	12	0.461538	0		1	1	68		Kell PM.	J Manipulative Physiol Ther. 1994 Jun;17(5):329-34.	Kell PM	J Manipulative Physiol Ther	1994	1994-06-01
A congenital anomaly of the atlas as a diagnostic dilemma: a case report	0	1	1	13	1	Q	21	1.61538	0		1	1	68		de Zoete A, Langeveld UA.	J Manipulative Physiol Ther. 2007 Jan;30(1):62-4. doi: 10.1016/j.jmpt.2006.11.011.	de Zoete A	J Manipulative Physiol Ther	2007	2007-01-17			10.1016/j.jmpt.2006.11.011
A conservative approach for a patient with traumatically induced urinary incontinence	1	0	1	11	0	S	21	0.954545	0		1	1	68		Stude DE, Bergmann TF, Finer BA.	J Manipulative Physiol Ther. 1998 Jun;21(5):363-7.	Stude DE	J Manipulative Physiol Ther	1998	1998-06-17
A conservative management protocol for calcific tendinitis of the shoulder	0	0	0	10	0	M	55	2.61905	0		1	1	68		Gimblett PA, Saville J, Ebrall P.	J Manipulative Physiol Ther. 1999 Nov-Dec;22(9):622-7. doi: 10.1016/s0161-4754(99)70023-0.	Gimblett PA	J Manipulative Physiol Ther	1999	2000-01-08			10.1016/s0161-4754(99)70023-0
A delayed diagnosis of bilateral facet dislocation of the cervical spine: A case report	0	1	1	14	1	S	8	1.33333	0		1	1	10		Grenier J-M, Stern PJ	J Can Chiropr Assoc	Grenier J-M,	J Can Chiropr Assoc	2014
A functional pre-manipulative spinal orthopedic assessment maneuver	0	0	1	7	0	M	0	0	0		1	1	20		Stude DE	J Chiropr Med	Stude DE	J Chiropr Med	2005
A holistic approach to severe headache symptoms in a patient unresponsive to regional manual therapy	0	0	1	15	0	G	3	0.125	0		1	1	68		Stude DE, Sweere JJ.	J Manipulative Physiol Ther. 1996 Mar-Apr;19(3):202-7.	Stude DE	J Manipulative Physiol Ther	1996	1996-03-01
A manual therapy and exercise approach to meralgia paresthetica in pregnancy: a case report	0	1	1	14	1	O	23	1.64286	1	MD (Sports medicine)	1	1	20		Vianin M, Skaggs CD, Prather H, Winchester BA	J Chiropr Med	Vianin M, Skaggs CD, Prather H, Winchester BA	J Chiropr Med	2006
A mind-body treatment for hypothyroid dysfunction: a report of two cases	0	1	0	11	1	E	8	0.727273	0		1	1	46		Bablis P, Pollard H.	Complement Ther Clin Pract. 2009 May;15(2):67-71. doi: 10.1016/j.ctcp.2009.01.004. Epub 2009 Feb 23.	Bablis P	Complement Ther Clin Pract	2009	2009-04-04			10.1016/j.ctcp.2009.01.004
A missed Jefferson fracture in chiropractic practice	0	0	1	7	0	S	3	0.157895	0		1	1	68		Regelink GA, de Zoete A.	J Manipulative Physiol Ther. 2001 Mar-Apr;24(3):210-3.	Regelink GA	J Manipulative Physiol Ther	2001	2001-04-21
A multidisciplinary approach including the use of platelet-rich plasma to treat an elite athlete with patellar tendinopathy - a case report	0	1	0	21	0	M	11	1.57143	0		1	1	10		Rowan TL, Drouin JL	J Can Chiropr Assoc	Rowan TL	J Can Chiropr Assoc	2013
A multi-modal treatment approach for the shoulder: A 4 patient case series	0	1	1	12	1	M	36	2.4	0		1	1	30		Pollard H, Pribicevic M	Chiropr & Osteopat	Pollard H, Pribicevic M	Chiropr & Osteopat	2005
A multivariate time-series descriptive case study of chiropractic care in the treatment of cervical pain	0	1	1	15	0	M	6	0.176471	0		1	1	68		Lowden TA, Keating JC Jr, Meeker WC.	J Manipulative Physiol Ther. 1986 Dec;9(4):267-77.	Lowden TA	J Manipulative Physiol Ther	1986	1986-12-01
A Novel Treatment Combination for Failed Back Surgery Syndrome, With a 41-Month Follow-Up: A Retrospective Case Report	0	1	1	17	1	M	1	0.5	1	PT	1	1	20		Maddalozzo GF, Aikenhead K, Sheth V, Perisic MN.	J Chiropr Med. 2018 Dec;17(4):256-263. doi: 10.1016/j.jcm.2018.03.007. Epub 2019 Jan 25.	Maddalozzo GF	J Chiropr Med	2018	2019-03-09	PMC6391233		10.1016/j.jcm.2018.03.007
A patient with deep vein thrombosis presenting to a chiropractic clinic: a case report	0	1	0	14	1	I	2	0.153846	0		1	1	68		Fernandez M, Pollard H, McHardy A.	J Manipulative Physiol Ther. 2007 Feb;30(2):144-51. doi: 10.1016/j.jmpt.2006.12.009.	Fernandez M	J Manipulative Physiol Ther	2007	2007-02-27			10.1016/j.jmpt.2006.12.009
A possible correlation between vitamin D deficiency and loss of smell: 2 case reports	0	1	1	14	1	R	8	0.888889	0		1	1	20		Kruse RA, Cambron JA	J Chiropr Med	Kruse RA	J Chiropr Med	2011
A posterior ring apophyseal fracture and disc herniation in a 21-year-old competitive basketball player: a case report	0	1	1	17	1	S	3	0.6	0		1	1	10		Deleo T, Merotto S, Smith C, D'Angelo K.	J Can Chiropr Assoc. 2015 Dec;59(4):373-82.	Deleo T	J Can Chiropr Assoc	2015	2016-01-28	PMC4711330
A rare case of Eagle syndrome and diffuse idiopathic skeletal hyperostosis in the cervical spine	0	1	1	15	0	M	4	1.33333	0		1	1	10		Emary PC, Dornink M, Taylor JA	J Can Chiropr Assoc	Emary PC	J Can Chiropr Assoc	2017
A rare cause of chronic elbow pain in an adolescent baseball player: A case report	0	1	0	15	1	M	1	0.25	0		1	1	10		Wasylynko D	J Can Chiropr Assoc	Wasylynko D	J Can Chiropr Assoc	2016
A rare presentation of benign acute childhood myositis	1	0	1	8	0	M	1	1	1	MD (Orthopedic surgery)	1	5	8		Chu EC, Yip AS.	Clin Case Rep. 2019 Jan 29;7(3):461-464. doi: 10.1002/ccr3.2001. eCollection 2019 Mar.	Chu EC	Clin Case Rep	2019	2019-03-23	PMC6406135		10.1002/ccr3.2001
A rare presentation of cervical osteochondroma arising in a spinous process	0	0	1	11	0	C	9	1.125	0		1	0	243		Bonic EE, Kettner NW.	Spine (Phila Pa 1976). 2012 Jan 1;37(1):E69-72. doi: 10.1097/BRS.0b013e31821fcfde.	Bonic EE	Spine (Phila Pa 1976)	2012	2011-05-05			10.1097/BRS.0b013e31821fcfde
A risk/benefit analysis of spinal manipulation therapy for relief of lumbar or cervical pain	0	0	1	14	0	M	153	5.66667	0		0	0	192		Powell FC, Hanigan WC, Olivero WC.	Neurosurgery. 1993 Jul;33(1):73-8; discussion 78-9. doi: 10.1227/00006123-199307000-00011.	Powell FC	Neurosurgery	1993	1993-07-01			10.1227/00006123-199307000-00011
A specific electrotherapy technique in the treatment of osteoarthritis of the knee: three case reports	0	1	0	15	1	M	2	0.1	0		1	1	66		Singh BB, Zarow FM, Traina A, Scaringe J.	Altern Ther Health Med. 2000 Sep;6(5):112, 110-1.	Singh BB	Altern Ther Health Med	2000	2000-09-30
A structural chiropractic approach to the management of diffuse idiopathic skeletal hyperostosis	0	0	1	12	0	M	21	1.23529	0		1	1	68		Troyanovich SJ, Buettner M.	J Manipulative Physiol Ther. 2003 Mar-Apr;26(3):202-6. doi: 10.1016/S0161-4754(02)54132-4.	Troyanovich SJ	J Manipulative Physiol Ther	2003	2003-04-22			10.1016/S0161-4754(02)54132-4
A suspected case of ulnar tunnel syndrome relieved by chiropractic extremity adjustment methods	0	1	0	13	0	G	11	0.647059	0		1	1	68		Russell BS.	J Manipulative Physiol Ther. 2003 Nov-Dec;26(9):602-7. doi: 10.1016/j.jmpt.2003.08.005.	Russell BS	J Manipulative Physiol Ther	2003	2003-12-16			10.1016/j.jmpt.2003.08.005
A theoretical model for treatment of soft tissue injuries: treatment of an ankle sprain in a college tennis player	0	0	0	19	1	S	9	0.6	0		1	1	68		Gemmell H, Hayes B, Conway M.	J Manipulative Physiol Ther. 2005 May;28(4):285-8. doi: 10.1016/j.jmpt.2005.03.004.	Gemmell H	J Manipulative Physiol Ther	2005	2005-05-11			10.1016/j.jmpt.2005.03.004
A young female athlete with acute low back pain caused by stage IV breast cancer	0	0	1	15	0	C	2	0.666667	0		1	1	20		Kahn EA	J Chiropr Med	Kahn EA	J Chiropr Med	2017
Abdominal and back pain in a 65-year-old patient with metastatic prostate cancer	0	0	1	12	0	C	5	0.5	0		1	1	20		Johnson TL	J Chiropr Med	Johnson TL	J Chiropr Med	2010
Abdominal aortic aneurysm presenting as back pain to a chiropractic clinic: a case report	0	1	1	14	1	I	29	2.07143	0		1	1	68		Patel SN, Kettner NW.	J Manipulative Physiol Ther. 2006 Jun;29(5):409.e1-7. doi: 10.1016/j.jmpt.2006.04.004.	Patel SN	J Manipulative Physiol Ther	2006	2006-06-10			10.1016/j.jmpt.2006.04.004
Abdominal aortic aneurysms presenting as low back pain: a report of two cases	0	1	1	13	1	I	10	0.294118	0		1	1	68		Vernon LF, Peacock JR, Esposito AP.	J Manipulative Physiol Ther. 1986 Mar;9(1):47-50.	Vernon LF	J Manipulative Physiol Ther	1986	1986-03-01
Abdominal aortic aneurysms: clinical diagnosis and management	0	0	1	7	1	I	15	0.652174	0		1	1	68		Cates JR.	J Manipulative Physiol Ther. 1997 Oct;20(8):557-61.	Cates JR	J Manipulative Physiol Ther	1997	1997-11-05
Aberrancy of the midtarsal locking mechanism as a causative factor in recurrent ankle sprains	0	0	0	14	0	S	3	0.0967742	0		1	1	68		Michaud TC	J Manipulative Physiol Ther	Michaud TC	J Manipulative Physiol Ther	1989
Acquired Horner's syndrome: clinical review	0	0	1	5	1	I	30	1.76471	0		0	0	21		Patel S, Ilsen PF.	Optometry. 2003 Apr;74(4):245-56.	Patel S	Optometry	2003	2003-04-22
Acquired spinal stenosis secondary to an expanding thoracic vertebral hemangioma	0	0	1	10	0	C	49	1.81481	1	MD (Orthopedic surgery, Radiology)	1	0	243		Yochum TR, Lile RL, Schultz GD, Mick TJ, Brown CW.	Spine (Phila Pa 1976). 1993 Feb;18(2):299-305. doi: 10.1097/00007632-199302000-00021.	Yochum TR	Spine (Phila Pa 1976)	1993	1993-02-01			10.1097/00007632-199302000-00021
Acromial apophysitis in a 13-year-old adolescent boy: A common condition in an uncommon location	1	0	1	14	1	M	6	0.75	0		1	1	20		Quinlan E, Bogar WC	J Chiropr Med	Quinlan E	J Chiropr Med	2012
Active functional restoration and work hardening program returns patient with 2 1/2-year-old elbow fracture-dislocation to work after 6 months: a case report	0	1	1	22	1	S	0	0	0		1	1	10		Teperman LJ	J Can Chiropr Assoc	Teperman LJ	J Can Chiropr Assoc	2002
Acupuncture and a gluten-free diet relieve urticaria and eczema in a case of undiagnosed dermatitis herpetiformis and atypical or extraintestinal celiac disease: A case report	0	1	0	25	1	L	5	0.555556	0		1	1	20		Ohlsen BA	J Chiropr Med	Ohlsen BA	J Chiropr Med	2011
Acupuncture and Traditional Chinese Medicine for the management of a 35-year-old man with chronic prostatitis with chronic pelvic pain syndrome	0	0	0	20	0	N	8	1.14286	0		1	1	20		Ohlsen BA	J Chiropr Med	Ohlsen BA	J Chiropr Med	2013
Acute compartment syndrome of the foot in a soccer player: A case report	0	1	0	13	1	S	9	1	0		1	1	10		Laframboise MA, Muir B	J Can Chiropr Assoc	Laframboise MA, Muir B	J Can Chiropr Assoc	2011
Acute deterioration in Chiari type 1 malformation after chiropractic cervical manipulation	0	0	1	11	0	Q	8	0.421053	0		0	0	200		Leong WK, Kermode AG.	J Neurol Neurosurg Psychiatry. 2001 Jun;70(6):816-7. doi: 10.1136/jnnp.70.6.816.	Leong WK	J Neurol Neurosurg Psychiatry	2001	2001-06-30	PMC1737391		10.1136/jnnp.70.6.816
Acute low back pain treated by spinal manipulation and electronic acupuncture	0	0	1	11	0	M	9	0.321429	0		1	1	68		Fisher HW	J Manipulative Physiol Ther	Fisher HW	J Manipulative Physiol Ther	1992
Acute lumbosacral myofascitis associated with Reiter's disease	0	0	1	7	0	M	4	0.125	0		1	1	68		Irowa GO.	J Manipulative Physiol Ther. 1988 Dec;11(6):500-4.	Irowa GO	J Manipulative Physiol Ther	1988	1988-12-01
Acute lymphangitis mimicking mechanical neck pain	0	0	1	6	0	A	1	0.0526316	1	MD (family medicine)	1	1	68		Boudreau LA, Pinto A.	J Manipulative Physiol Ther. 2001 Sep;24(7):474-6.	Boudreau LA	J Manipulative Physiol Ther	2001	2001-09-20
Acute onset of painful ophthalmoplegia following chiropractic manipulation of the neck. Initial sign of intracranial aneurysm	0	0	1	16	0	I	13	0.565217	0		0	0	55		Simnad VI.	West J Med. 1997 Mar;166(3):207-10.	Simnad VI	West J Med	1997	1997-03-01	PMC1304125
Acute onset-low back pain and hip pain secondary to metastatic prostate cancer: A case report	0	1	1	15	1	C	9	0.5625	0		1	1	10		Lishchyna N, Henderson S	J Can Chiropr Assoc	Lishchyna N	J Can Chiropr Assoc	2004
Acute pancreatitis presenting as back pain: A case report	0	1	1	9	1	K	7	0.25	0		1	1	10		Decina PA, Vallee D	J Can Chiropr Assoc	Decina PA, Vallee D	J Can Chiropr Assoc	1992
Acute paraplegia after chiropraxis	0	0	1	4	0	G	11	1.22222	0		0	0	128		Lopez-Gonzalez A, Peris-Celda M.	Eur Spine J. 2011 Jul;20 Suppl 2(Suppl 2):S143-6. doi: 10.1007/s00586-010-1443-5. Epub 2010 Jun 16.	Lopez-Gonzalez A	Eur Spine J	2011	2010-06-18	PMC3111500		10.1007/s00586-010-1443-5
Acute paraplegia following chiropractic therapy	0	0	1	5	0	A	6	0.428571	0		0	0	75		Wang CC, Kuo JR, Chio CC, Tsai TC.	J Clin Neurosci. 2006 Jun;13(5):578-81. doi: 10.1016/j.jocn.2005.03.041.	Wang CC	J Clin Neurosci	2006	2006-06-14			10.1016/j.jocn.2005.03.041
Acute proximal deep vein thrombosis: Presentation in a chiropractic office	0	0	0	10	1	I	2	0.08	0		1	1	10		Kopansky-Giles D	J Can Chiropr Assoc	Kopansky-Giles D	J Can Chiropr Assoc	1995
Acute sciatica and progressive neurological deficit secondary to facet synovial cysts: A report of two cases	0	1	1	16	1	M	2	0.25	1	MD (Orthopedic surgery)	1	1	10		Arthur B, Lewkonia P, Quon JA, Street J, Bishop PB.	J Can Chiropr Assoc. 2012 Sep;56(3):173-8.	Arthur B	J Can Chiropr Assoc	2012	2012-09-22	PMC3430450
Acute spinal epidural haematoma causing cord compression after chiropractic neck manipulation: an under-recognised serious hazard?	0	0	1	15	1	S	10	1	0		0	0	25		Lidder S, Lang KJ, Masterson S, Blagg S.	J R Army Med Corps. 2010 Dec;156(4):255-7. doi: 10.1136/jramc-156-04-11.	Lidder S	J R Army Med Corps	2010	2011-02-01			10.1136/jramc-156-04-11
Acute thoracic epidural hematoma following spinal manipulative therapy: case report and review of the literature	0	1	1	15	1	S	9	1	0		0	0	69		Lee TH, Chen CF, Lee TC, Lee HL, Lu CH.	Clin Neurol Neurosurg. 2011 Sep;113(7):575-7. doi: 10.1016/j.clineuro.2011.02.006. Epub 2011 Mar 11.	Lee TH	Clin Neurol Neurosurg	2011	2011-03-15			10.1016/j.clineuro.2011.02.006
Acute thoracolumbar pain due to cholecystitis: a case study	0	1	1	9	1	K	2	0.4	0		1	1	30		Carter CT	Chiropr Man Therap	Carter CT	Chiropr Man Therap	2015
Adductor tendinopathy in a hockey player with persistent groin pain: A case report	0	1	0	13	1	S	13	1.3	1	MD (Radiology)	1	1	10		Avrahami D, Choudur HN	J Can Chiropr Assoc	Avrahami D	J Can Chiropr Assoc	2010
Adhesive capsulitis: a case report	0	1	1	5	1	M	27	1.35	0		1	1	10		Kazemi M	J Can Chiropr Assoc	Kazemi M	J Can Chiropr Assoc	2000
Adolescent apophyseal ring fracture simulating lumbar disc herniation: A case report	1	1	1	11	1	S	10	0.357143	1	MD (Neurology)	1	1	10		Tibbles AC, Donat J	J Can Chiropr Assoc	Tibbles AC	J Can Chiropr Assoc	1992
Adolescent idiopathic scoliosis treated by spinal manipulation: a case study	1	1	1	10	1	M	37	3.08333	0		1	1	87		Chen KC, Chiu EH.	J Altern Complement Med. 2008 Jul;14(6):749-51. doi: 10.1089/acm.2008.0054.	Chen KC	J Altern Complement Med	2008	2008-08-05			10.1089/acm.2008.0054
Adolescent idiopathic scoliosis treatment using Pettibon corrective procedures: A case report	0	1	1	11	1	M	23	1.4375	0		1	1	20		Morningstar MW, Strauchman MN, Gilmour G	J Chiropr Med	Morningstar MW	J Chiropr Med	2004
Adolescent knee pain: Fracture or normal? A case report	1	1	0	9	1	S	0	0	0		1	1	10		Corso M, Howitt S	J Can Chiropr Assoc	Corso M	J Can Chiropr Assoc	2018
Adolescent lumbar disc herniation: A case report	1	1	1	7	1	M	11	0.458333	0		1	1	10		King L, Mior SA, Devonshire-Zielonka K	J Can Chiropr Assoc	King L	J Can Chiropr Assoc	1996
Alleviation of chronic spine pain and headaches by reducing forward head posture and thoracic hyperkyphosis: a CBP(Â®) case report	0	1	1	19	1	M	6	3	0		1	3	29		Fortner MO, Oakley PA, Harrison DE.	J Phys Ther Sci. 2018 Aug;30(8):1117-1123. doi: 10.1589/jpts.30.1117. Epub 2018 Aug 7.	Fortner MO	J Phys Ther Sci	2018	2018-08-30	PMC6110208		10.1589/jpts.30.1117
Alleviation of neck pain by the non-surgical rehabilitation of a pathologic cervical kyphosis to a normal lordosis: a CBP(Â®) case report	0	1	1	21	1	M	0	0	0		1	3	29		Dennis AK, Oakley PA, Weiner MT, VanVranken TA, Shapiro DA, Harrison DE.	J Phys Ther Sci. 2018 Apr;30(4):654-657. doi: 10.1589/jpts.30.654. Epub 2018 Apr 20.	Dennis AK	J Phys Ther Sci	2018	2018-05-01	PMC5909021		10.1589/jpts.30.654
Alleviation of pain and disability in a post-surgical C4-C7 total fusion patient after reducing a lateral head translation (side shift) posture: a CBP(®) case report with a 14â€…year follow-up	0	1	1	29	1	M	3	1	0		1	3	29		Oakley PA, Harrison DE.	J Phys Ther Sci. 2018 Jul;30(7):952-957. doi: 10.1589/jpts.30.952. Epub 2018 Jul 3.	Oakley PA	J Phys Ther Sci	2018	2018-07-24	PMC6047960		10.1589/jpts.30.952
Alleviation of posttraumatic dizziness by restoration of the cervical lordosis: a CBP(®) case study with a one year follow-up	0	1	1	19	1	R	0	0	0		1	3	29		Fortner MO, Oakley PA, Harrison DE.	J Phys Ther Sci. 2018 May;30(5):730-733. doi: 10.1589/jpts.30.730. Epub 2018 May 8.	Fortner MO	J Phys Ther Sci	2018	2018-05-17	PMC5940483		10.1589/jpts.30.730
Amyotrophic lateral sclerosis presenting as upper limb weakness in a 35 year old female: A case report	0	1	1	17	1	G	4	0.444444	0		1	1	10		Sigurdson L	J Can Chiropr Assoc	Sigurdson L	J Can Chiropr Assoc	2011
An algorithm for the management of scoliosis	1	0	1	7	0	M	8	0.235294	1	MD (Orthopedic surgery)	1	1	68		Nykoliation JW, Cassidy JD, Arthur BE, Wedge JH.	J Manipulative Physiol Ther. 1986 Mar;9(1):1-14.	Nykoliation JW	J Manipulative Physiol Ther	1986	1986-03-01
An approach to interprofessional management of complex patients: A case report	0	1	1	11	1	K	0	0	1	RN, pharmacy	1	1	10		Bauman CA, Fillingham J, Keely-Dyck E, Elrafih Y, Stevenson J, Boehm M, Haesler L, Kaufman S, Duck T, Kenney J, Henry S	J Can Chiropr Assoc	Bauman CA, Fillingham J, Keely-Dyck E, Elrafih Y, Stevenson J, Boehm M, Haesler L, Kaufman S, Duck T, Kenney J, Henry S	J Can Chiropr Assoc	2019
An atypical case of nephrolithiasis with transient remission of symptoms following spinal manipulation	0	1	1	13	0	N	4	0.4	0		1	1	20		Wolcott CC	J Chiropr Med	Wolcott CC	J Chiropr Med	2010
An atypical clay shoveler's fracture: A case report	0	1	1	8	1	S	14	0.736842	0		1	1	10		Feldman VB, Astri F	J Can Chiropr Assoc	Feldman VB, Astri F	J Can Chiropr Assoc	2001
An integrative treatment approach of a patient with cervical radiculitis: A case report	0	1	1	13	1	M	1	0.0666667	0		1	1	20		Apfelbeck L	J Chiropr Med	Apfelbeck L	J Chiropr Med	2005
An unexpected outcome in a case of low-back pain with peripheralization	0	1	1	11	0	M	0	0	0		1	1	66		DeVore JW.	Altern Ther Health Med. 1999 Nov;5(6):128, 126-7.	DeVore JW	Altern Ther Health Med	1999	1999-11-07
An unusual case of gout in the wrist: the importance of monitoring medication dosage and interaction. A case report	0	1	0	19	1	M	14	1.07692	0		1	1	30		Jacobs CL, Stern PJ	Chiropr & Osteopat	Jacobs CL, Stern PJ	Chiropr & Osteopat	2007
An unusual case of polyostotic fibrous dysplasia in a 53-year-old woman with low back pain	0	1	1	15	0	Q	0	0	1	RN	1	1	20		Villafañe FE, Jokerst AR, Yochum AM, Kettner NW	J Chiropr Med	Villafañe FE	J Chiropr Med	2016
An unusual cause for lumbar radiculopathy: a synovial facet joint cyst of the right L5 joint	0	0	1	16	1	M	9	0.375	1	MD (Orthopedic surgery)	1	1	68		Bougie JD, Franco D, Segil CM.	J Manipulative Physiol Ther. 1996 Jan;19(1):48-51.	Bougie JD	J Manipulative Physiol Ther	1996	1996-01-01
An unusual presentation and outcome of complex regional pain syndrome: a case report	0	1	1	13	1	G	11	0.785714	0		1	1	10		Shearer HM, Trim A	J Can Chiropr Assoc	Shearer HM	J Can Chiropr Assoc	2006
Aneurysmal bone cyst in a 21-year-old woman presenting with chronic low back pain in a chiropractic office: a case report	0	1	1	20	1	M	1	0.142857	0		1	1	87		Tasca L, Reinke T.	J Altern Complement Med. 2013 Sep;19(9):782-4. doi: 10.1089/acm.2012.0673. Epub 2013 Feb 25.	Tasca L	J Altern Complement Med	2013	2013-02-27			10.1089/acm.2012.0673
Aneurysmal bone cyst of the hand	0	0	0	6	0	M	7	0.259259	0		1	1	68		Bogar WC.	J Manipulative Physiol Ther. 1993 Mar-Apr;16(3):182-4.	Bogar WC	J Manipulative Physiol Ther	1993	1993-03-01
Aneurysmal bone cyst presenting as a pathologic fracture in a 12-year-old football player	1	0	1	13	0	M	2	0.333333	0		1	1	20		Welk AB, Kettner NW	J Chiropr Med	Welk AB	J Chiropr Med	2014
Anterior and posterior fixation of a cervical fracture induced by chiropractic spinal manipulation in ankylosing spondylitis: a case report	0	1	1	19	1	S	12	0.923077	0		0	0	182		Liao CC, Chen LR.	J Trauma. 2007 Oct;63(4):E90-4. doi: 10.1097/01.ta.0000246957.22573.63.	Liao CC	J Trauma	2007	2007-12-20			10.1097/01.ta.0000246957.22573.63
Anterolisthesis in the cervical spine--spondylolysis	0	0	1	5	0	M	7	0.212121	0		1	1	68		Rowe L, Steiman I.	J Manipulative Physiol Ther. 1987 Feb;10(1):11-20.	Rowe L	J Manipulative Physiol Ther	1987	1987-02-01
Anticoagulant therapy and subdural hematoma formation	0	0	0	6	0	I	4	0.133333	1	MD (neurology)	1	1	68		Quon JA, Thiel HW, Cassidy JD, Donat JR.	J Manipulative Physiol Ther. 1990 Jan;13(1):30-2.	Quon JA	J Manipulative Physiol Ther	1990	1990-01-01
Applied kinesiology methods for a 10-year-old child with headaches, neck pain, asthma, and reading disabilities	1	0	1	15	0	F	16	1.6	0		1	1	20		Cuthbert S, Rosner A	J Chiropr Med	Cuthbert S	J Chiropr Med	2010
Approach to low back pain. Chiropractic	0	0	1	6	0	M	1	0.166667	0		1	0	0		French S, Werth P, Walker B.	Aust Fam Physician. 2014 Jan-Feb;43(1):43-4.	French S	Aust Fam Physician	2014	2014-02-25
Arm weakness in a child following chiropractor manipulation of the neck	1	0	1	11	0	I	6	1	0		0	0	56		Deputy SR.	Semin Pediatr Neurol. 2014 Jun;21(2):124-6. doi: 10.1016/j.spen.2014.04.016. Epub 2014 Apr 16.	Deputy SR	Semin Pediatr Neurol	2014	2014-08-24			10.1016/j.spen.2014.04.016
Arnold-Chiari Type I malformation: a look at two cases in the adult	0	1	1	12	1	Q	2	0.0769231	0		1	1	10		McArthur RA	J Can Chiropr Assoc	McArthur RA	J Can Chiropr Assoc	1994
Assimilation of the atlas and occiput: A case report	0	1	1	9	1	Q	6	0.1875	0		1	1	10		Grilliot JR, Oswald CA	J Can Chiropr Assoc	Grilliot JR, Oswald CA	J Can Chiropr Assoc	1988
Atlantoaxial anomalies with particular emphasis on os odontoideum	0	0	1	8	0	Q	8	0.266667	0		1	1	68		Vickers ED	J Manipulative Physiol Ther	Vickers ED	J Manipulative Physiol Ther	1990
Atlanto-axial instability in psoriatic arthritis: A case report	0	1	1	8	1	L	0	0	0		1	1	10		Meiteen GP	J Can Chiropr Assoc	Meiteen GP	J Can Chiropr Assoc	1998
Atlantoaxial Rotatory Subluxation in a 10-Year-Old Boy	1	0	1	7	0	S	0	0	0		1	0	19		Chu ECP, Chakkaravarthy DM, Lo FS, Bhaumik A.	Clin Med Insights Arthritis Musculoskelet Disord. 2020 Jul 1;13:1179544120939069. doi: 10.1177/1179544120939069. eCollection 2020.	Chu ECP	Clin Med Insights Arthritis Musculoskelet Disord	2020	2020-07-14	PMC7331757		10.1177/1179544120939069
Atlanto-axial subluxation: A case report	0	1	1	5	1	M	0	0	0		1	1	10		Thurlow RD	J Can Chiropr Assoc	Thurlow RD	J Can Chiropr Assoc	1988
Atlas rotation following a blow on the neck	0	0	1	8	0	S	1	0.0454545	0		1	0	0		Orenshaw P, Crooke P.	Aust Fam Physician. 1998 Jun;27(6):461-2.	Orenshaw P	Aust Fam Physician	1998	1998-07-02
Atypical brachydactyly	1	0	0	2	0	Q	0	0	0		1	1	68		Mick TJ, Schultz GD.	J Manipulative Physiol Ther. 1989 Apr;12(2):131-4.	Mick TJ	J Manipulative Physiol Ther	1989	1989-04-01
Atypical presentation of ankylosing spondylitis: A case study	0	1	1	8	1	M	1	0.0285714	0		1	1	68		Pate D, Huslig EL	J Manipulative Physiol Ther	Pate D	J Manipulative Physiol Ther	1985
Atypical presentation of axillary web syndrome (AWS) in a male squash player: A case report	0	1	0	15	1	I	5	1.25	0		1	1	10		Welsh P, Gryfe D	J Can Chiropr Assoc	Welsh P, Gryfe D	J Can Chiropr Assoc	2016
Atypical presentation of cauda equina syndrome [CES]	0	0	1	7	0	G	8	0.444444	1	MD (Neurosurgery)	1	1	10		Caputo LA, Cusimano MD	J Can Chiropr Assoc	Caputo LA	J Can Chiropr Assoc	2002
Atypical scapular fracture. A case report	0	1	0	6	0	S	9	0.290323	0		1	4	210		Deltoff MN, Bressler HB.	Am J Sports Med. 1989 Mar-Apr;17(2):292-5. doi: 10.1177/036354658901700225.	Deltoff MN	Am J Sports Med	1989	1989-03-01			10.1177/036354658901700225
Automated static perimetry in chiropractic	0	0	1	5	0	H0	21	0.777778	0		1	1	68		Gorman RF.	J Manipulative Physiol Ther. 1993 Sep;16(7):481-7.	Gorman RF	J Manipulative Physiol Ther	1993	1993-09-01
Avascular necrosis of the carpal lunate: A case report	0	1	0	9	1	M	2	0.0606061	0		1	1	68		Irowa GO	J Manipulative Physiol Ther	Irowa GO	J Manipulative Physiol Ther	1987
Avascular necrosis of the femur head	0	0	0	6	0	M	2	0.0645161	0		1	1	68		Fried NR, Gerow G.	J Manipulative Physiol Ther. 1989 Jun;12(3):228-30.	Fried NR	J Manipulative Physiol Ther	1989	1989-06-01
Avascular necrosis of the hip in a 41-year-old male: a case study	0	1	1	12	1	M	9	0.5625	0		1	1	10		Karim R, Goel KD.	J Can Chiropr Assoc. 2004 Jun;48(2):137-41.	Karim R	J Can Chiropr Assoc	2004	2007-06-06	PMC1840046
Back pain and leg complaints that revealed non–small cell carcinoma: a case study	0	1	1	13	1	C	0	0	0		1	1	20		Crisp CA, Pierce AN	J Chiropr Med	Crisp CA	J Chiropr Med	2011
Back pain and spinal metastases: A case study	0	1	1	8	1	C	3	0.0909091	0		1	1	10		Lafrance LJ, Cassidy JD, Nykoliation JW, Mierau DR	J Can Chiropr Assoc	Lafrance LJ	J Can Chiropr Assoc	1987
Back pain in the emergency department: Pathological fracture following spinal manipulation	0	0	1	11	1	C	1	0.5	0		0	0	44		Skappak C, Saude EJ.	CJEM. 2018 Mar;20(2):307-312. doi: 10.1017/cem.2017.19. Epub 2017 Apr 17.	Skappak C	CJEM	2018	2017-04-18			10.1017/cem.2017.19
Basilar artery migraine or cerebral vascular accident?	0	0	1	7	0	G	2	0.0740741	0		1	1	68		Cashley MA	J Manipulative Physiol Ther	Cashley MA	J Manipulative Physiol Ther	1993
B-Cell lymphoma presenting as mechanical low-back pain with leg pain: the importance of the physical and ultrasound examination of the buttock in patients with low-back and leg pain: a case report	0	1	1	31	1	C	3	0.157895	1	MD (Radiology)	1	1	10		Guben JN, Van der Mark RLJ, Yeghiayan E	J Can Chiropr Assoc	Guben JN	J Can Chiropr Assoc	2001
Benign osteoblastoma of the atlas: A case report	1	1	1	8	1	C	7	0.2	0		1	1	68		Buehler M, Aikenhead J	J Manipulative Physiol Ther	Buehler M	J Manipulative Physiol Ther	1985
Beware the prolapsed disc	0	0	1	4	0	M	9	0.310345	0		0	0	27		Lehmann OJ, Mendoza ND, Bradford R.	Br J Hosp Med. 1991 Jul;46(1):52.	Lehmann OJ	Br J Hosp Med	1991	1991-07-01
Bilateral acrometastasis secondary to breast cancer	0	0	0	6	0	C	11	0.6875	0		1	1	68		Osterhouse MD, Guebert GM.	J Manipulative Physiol Ther. 2004 May;27(4):275-9. doi: 10.1016/j.jmpt.2004.02.007.	Osterhouse MD	J Manipulative Physiol Ther	2004	2004-05-19			10.1016/j.jmpt.2004.02.007
Bilateral diaphragmatic paralysis due to cervical chiropractic manipulation	0	0	1	8	0	J	11	2.2	0		0	0	58		John S, Tavee J.	Neurologist. 2015 Feb;19(3):65-7. doi: 10.1097/NRL.0000000000000008.	John S	Neurologist	2015	2015-02-19			10.1097/NRL.0000000000000008
Bilateral idiopathic osteonecrosis of the femoral head: A case report with an emphasis on differential diagnosis, imaging, and treatment	0	1	1	19	1	M	3	0.5	0	Physician assistant	1	1	20		Battaglia PJ, Gliedt J, McDaniel C, Kettner N	J Chiropr Med	Battaglia PJ	J Chiropr Med	2014
Bilateral occipital-parietal hemorrhagic infarctions following chiropractic cervical manipulation	0	0	1	8	0	I	19	1.11765	0		0	0	46		Jay WM, Shah MI, Schneck MJ.	Semin Ophthalmol. 2003 Dec;18(4):205-9. doi: 10.1080/08820530390895217.	Jay WM	Semin Ophthalmol	2003	2004-10-30			10.1080/08820530390895217
Bilateral simultaneous optic nerve dysfunction after periorbital trauma: recovery of vision in association with with chiropractic spinal manipulation therapy	0	0	1	19	1	H0	13	0.619048	1	DO (Ophthalmology)	1	1	68		Stephens D, Pollard H, Bilton D, Thomson P, Gorman F.	J Manipulative Physiol Ther. 1999 Nov-Dec;22(9):615-21. doi: 10.1016/s0161-4754(99)70022-9.	Stephens D	J Manipulative Physiol Ther	1999	2000-01-08			10.1016/s0161-4754(99)70022-9
Bilateral vertebral artery dissection after chiropractic maneuver	0	0	1	7	0	I	15	1.5	0		0	2	25		Preul C, Joachimski F, Witte OW, Isenmann S.	Clin Neuroradiol. 2010 Dec;20(4):255-9. doi: 10.1007/s00062-010-0021-x. Epub 2010 Oct 20.	Preul C	Clin Neuroradiol	2010	2010-10-21			10.1007/s00062-010-0021-x
Bilateral vertebral artery dissection after chiropractic treatment	0	0	1	7	0	I	8	0.470588	0		0	0	41		Oehler J, Gandjour J, Fiebach J, Schwab S.	Orthopade. 2003 Oct;32(10):911-3; discussion 914-5. doi: 10.1007/s00132-003-0483-5.	Oehler J	Orthopade	2003	2003-10-28			10.1007/s00132-003-0483-5
Bilateral vertebral artery dissection during chiropractic treatment	0	0	1	7	0	I	3	0.25	0		0	0	34		Kuitwaard K, Flach HZ, van Kooten F.	Ned Tijdschr Geneeskd. 2008 Nov 8;152(45):2464-9.	Kuitwaard K	Ned Tijdschr Geneeskd	2008	2008-12-05
Biphasic synovial sarcoma in the cervical spine: Case report	0	1	1	9	1	C	15	1.66667	0		1	1	30		Foreman SM, Stahl MJ	Chiropr Man Therap	Foreman SM	Chiropr Man Therap	2011
Bladder metastasis presenting as neck, arm and thorax pain: a case report	0	1	1	12	1	C	2	0.5	0		1	1	30		Daniels CJ, Wakefield PJ, Bub GA	Chiropr Man Therap	Daniels CJ	Chiropr Man Therap	2016
Boerhaave's syndrome following chiropractic manipulation	0	0	1	5	0	K	9	0.75	0		0	0	148		Sozio MS, Cave M.	Am Surg. 2008 May;74(5):428-9.	Sozio MS	Am Surg	2008	2008-05-17
Bone marrow edema caused by altered pedal biomechanics	0	0	0	8	0	M	23	1	0		1	1	68		Yochum TR, Barry MS.	J Manipulative Physiol Ther. 1997 Jan;20(1):56-9.	Yochum TR	J Manipulative Physiol Ther	1997	1997-01-01
Bone metastases from breast cancer: guidelines for diagnosis	0	0	1	8	1	C	7	0.4375	0		1	1	68		Verbeeck A.	J Manipulative Physiol Ther. 2004 Mar-Apr;27(3):211-5. doi: 10.1016/j.jmpt.2003.12.024.	Verbeeck A	J Manipulative Physiol Ther	2004	2004-05-07			10.1016/j.jmpt.2003.12.024
Brain stem compression and atlantoaxial instability secondary to chronic rheumatoid arthritis in a 67-year-old female	0	0	1	15	0	M	8	0.7	0		1	1	68		Bonic EE, Stockwell CA, Kettner NW.	J Manipulative Physiol Ther. 2010 May;33(4):315-20. doi: 10.1016/j.jmpt.2010.03.008.	Bonic EE	J Manipulative Physiol Ther	2010	2010-06-11			10.1016/j.jmpt.2010.03.008
Brain stem infarction due to chiropractic manipulation of the cervical spine	0	0	1	11	0	I	48	1.2973	0		0	0	73		Braun IF, Pinto RS, De Filipp GJ, Lieberman A, Pasternack P, Zimmerman RD.	South Med J. 1983 Sep;76(9):1199-201. doi: 10.1097/00007611-198309000-00043.	Braun IF	South Med J	1983	1983-09-01			10.1097/00007611-198309000-00043
Brain stem syndrome after cervical chiropractic manipulations	0	0	1	7	0	I	3	0.157895	0		0	0	24		Mendel T, BaraÅ„ska-Gieruszczak M.	Neurol Neurochir Pol. 2001 Jul-Aug;35(4):695-9.	Mendel T	Neurol Neurochir Pol	2001	2002-01-11
Breech repositioning unresponsive to Webster technique: Coexistence of oligohydramnios	0	0	1	9	1	O	5	0.714286	0		0	1	20		Roecker CB	J Chiropr Med	Roecker CB	J Chiropr Med	2013
Bridging the gap between observation and brace treatment for adolescent idiopathic scoliosis	1	0	1	12	0	M	2	0.666667	0		1	0		3	Pu Chu EC, Kai Huang KH.	J Family Med Prim Care. 2017 Apr-Jun;6(2):447-449. doi: 10.4103/jfmpc.jfmpc_52_17.	Pu Chu EC	J Family Med Prim Care	2017	2018-01-06	PMC5749105		10.4103/jfmpc.jfmpc_52_17
Bronchogenic carcinoma presenting as neuromusculoskeletal pain	0	0	1	6	0	C	4	0.133333	0		1	1	68		Downs SE	J Manipulative Physiol Ther	Downs SE	J Manipulative Physiol Ther	1990
Brown-Seéquard syndrome associated with posttraumatic cervical epidural hematoma: case report and review of the literature	0	1	1	15	1	S	59	1.90323	0		0	0	192		Zupruk GM, Mehta Z.	Neurosurgery. 1989 Aug;25(2):278-80.	Zupruk GM	Neurosurgery	1989	1989-08-01
Brown-Séquard syndrome of the cervical spinal cord after chiropractic manipulation	0	0	1	10	0	G	54	2.45455	0		0	2	170		Lipper MH, Goldstein JH, Do HM.	AJNR Am J Neuroradiol. 1998 Aug;19(7):1349-52.	Lipper MH	AJNR Am J Neuroradiol	1998	1998-09-03
Brucellosis: a rare cause of the unstable spine	0	0	1	8	1	A	1	0.0333333	0		1	1	68		Aspegren DD.	J Manipulative Physiol Ther. 1990 Mar-Apr;13(3):165-8.	Aspegren DD	J Manipulative Physiol Ther	1990	1990-03-01
C1 burst fracture	0	0	1	3	0	S	16	0.615385	0		1	1	68		Troyanovich S.	J Manipulative Physiol Ther. 1994 Oct;17(8):558-61.	Troyanovich S	J Manipulative Physiol Ther	1994	1994-10-01
Calcification of vas deferens associated with diabetes mellitus	0	0	0	8	0	E	6	0.206897	0		1	1	68		Tsuno MM, Gerber JM, Pokras RS.	J Manipulative Physiol Ther. 1991 Jan;14(1):70-3.	Tsuno MM	J Manipulative Physiol Ther	1991	1991-01-01
Calcium pyrophosphate deposition disease in the ankle joint: A case report	0	1	0	11	1	M	2	0.666667	0		1	1	10		Stainsby BE, Ellul N, Dimopoulos A, Lubberdink C, Salerno V, Solomon M	J Can Chiropr Assoc	Stainsby BE,	J Can Chiropr Assoc	2017
Calcium pyrophosphate dihydrate crystal deposition disease simulating osteoarthritis of the knee: A case report	0	1	0	14	1	M	6	1.5	0		1	1	20		Pawelek SA, Illes JD, Taylor JA	J Chiropr Med	Pawelek SA	J Chiropr Med	2016
Calcium pyrophosphate dihydrate crystal deposition disease: A report of a case	0	1	1	11	1	M	1	0.03125	0		1	1	10		Till AG, Mior SA	J Can Chiropr Assoc	Till AG	J Can Chiropr Assoc	1988
Case of sudden death following rupture of thoracic aortic aneurysm during "a manual therapy" procedure in the spinal area	0	1	1	19	0	I	2	0.333333	0		0	0	6		Kaczorowska A, DÄ…bkowska A.	Arch Med Sadowej Kryminol. 2014;64(4):246-53. doi: 10.5114/amsik.2014.50529.	Kaczorowska A	Arch Med Sadowej Kryminol	2014	2015-04-25			10.5114/amsik.2014.50529
Case report 449: Chondroblastoma involving C5 and C6	1	1	1	8	1	C	19	0.59375	1	MD (Orthopedic surgery)	1	2	86		Howe JW, Baumgard S, Yochum TR, Sladich MA.	Skeletal Radiol. 1988;17(1):52-5. doi: 10.1007/BF00361456.	Howe JW	Skeletal Radiol	1988	1988-01-01			10.1007/BF00361456
Case report of right hamate hook fracture in a patient with previous fracture of left hamate hook: Is it hamate bipartite?	0	1	0	21	1	S	5	0.357143	0		1	1	30		Evans MW Jr, Gilbert ML, Norton S	Chiropr & Osteopat	Evans MW Jr	Chiropr & Osteopat	2006
Case series of ultrasound-guided platelet-rich plasma injections for sacroiliac joint dysfunction	0	1	1	11	0	M	26	8.66667	1	MD (PMR), ND	1	4	28		Ko GD, Mindra S, Lawson GE, Whitmore S, Arseneau L.	J Back Musculoskelet Rehabil. 2017;30(2):363-370. doi: 10.3233/BMR-160734.	Ko GD	J Back Musculoskelet Rehabil	2017	2016-07-10			10.3233/BMR-160734
Case study: acceleration/deceleration injury with angular kyphosis	0	1	1	7	1	M	21	1.05	0		1	1	68		Kessinger RC, Boneva DV.	J Manipulative Physiol Ther. 2000 May;23(4):279-87. doi: 10.1067/mmt.2000.106095.	Kessinger RC	J Manipulative Physiol Ther	2000	2000-05-23			10.1067/mmt.2000.106095
Catastrophic complication of chiropractic manipulation: a report of quadriparesis	0	0	1	9	1	G	14	1.27273	0		0	0	223		Talluri SK, Talluri J, Besur S, Kakarala R, Klair N.	Am J Med. 2009 Nov;122(11):e3-4. doi: 10.1016/j.amjmed.2009.05.015.	Talluri SK	Am J Med	2009	2009-10-27			10.1016/j.amjmed.2009.05.015
Cauda equina syndrome after chiropractic treatment	0	0	1	6	0	G	0	0	0		0	0	21		Undabeitia J, SamprÃ³n N, Ãšrculo E.	Neurocirugia (Astur). 2016 May-Jun;27(3):151-3. doi: 10.1016/j.neucir.2016.02.007. Epub 2016 Mar 31.	Undabeitia J	Neurocirugia (Astur)	2016	2016-04-05			10.1016/j.neucir.2016.02.007
Cauda equina syndrome caused by chiropraxis on a patient previously free of lumbar spine symptoms	0	0	1	15	0	G	35	0.921053	0		0	0	747		Malmivaara A, Pohjola R.	Lancet. 1982 Oct 30;2(8305):986-7. doi: 10.1016/s0140-6736(82)90184-2.	Malmivaara A	Lancet	1982	1982-10-30			10.1016/s0140-6736(82)90184-2
Cauda equina syndrome due to sequestrated recurrent disk herniation after chiropractic manipulation	0	0	1	12	0	G	25	1.08696	0		0	0	63		Markowitz HD, Dolce DT.	Orthopedics. 1997 Jul;20(7):652-3.	Markowitz HD	Orthopedics	1997	1997-07-01
Cellulitis of the knee in a 16-month-old boy: A case report	0	1	0	11	1	L	0	0	0		1	1	20		Joubert SV	J Chiropr Med	Joubert SV, Duarte MA	J Chiropr Med	2016
Central lumbar disc prolapse following chiropractic manipulation: a call for audit of 'alternative practice'	0	0	1	14	1	M	7	0.25	0		0	0	77		Slater RN, Spencer JD.	J R Soc Med. 1992 Oct;85(10):637-8.	Slater RN	J R Soc Med	1992	1992-10-01	PMC1293698
Central retinal artery occlusion after manipulation of the neck by a chiropractor	0	0	1	12	0	H0	25	1.04167	0		0	0	179		Jumper JM, Horton JC.	Am J Ophthalmol. 1996 Mar;121(3):321-2. doi: 10.1016/s0002-9394(14)70283-1.	Jumper JM	Am J Ophthalmol	1996	1996-03-01			10.1016/s0002-9394(14)70283-1
Cephalgia secondary to neuroma in a patient with ankylosing spondylitis: a case report	0	1	1	13	1	C	3	0.0789474	0		1	1	68		Andreoli GT, Sandman KB.	J Manipulative Physiol Ther. 1982 Sep;5(3):129-31.	Andreoli GT	J Manipulative Physiol Ther	1982	1982-09-01
Cerebellar infarction from chiropractic neck manipulation: case report and review of the literature	0	1	1	13	1	I	19	0.527778	0		0	0		3	Zak SM, Carmody RF.	Ariz Med. 1984 May;41(5):333-7.	Zak SM	Ariz Med	1984	1984-05-01
Cerebellar infarction in a young adult due to traumatic vertebral artery dissection after lateral mass fracture at the sixth cervical vertebrae	0	0	1	21	0	I	3	0.25	0		0	0	19		Yoshida T, Jinnouchi J, Toyoda K, Hasegawa E, Fujimoto S, Okada Y.	Brain Nerve. 2008 May;60(5):567-70.	Yoshida T	Brain Nerve	2008	2008-06-04
Cerebral embolus following chiropractic manipulation in a patient with a calcified carotid artery	0	0	1	13	0	I	10	1.42857	0		0	2	61		Dandamudi VS, Thaler DE, Malek AM.	J Neuroimaging. 2013 Jul;23(3):429-30. doi: 10.1111/j.1552-6569.2012.00706.x. Epub 2012 Jul 20.	Dandamudi VS	J Neuroimaging	2013	2012-07-24			10.1111/j.1552-6569.2012.00706.x
Cerebral Hemorrhage Following Chiropractic Activator Treatment - Case Report and Review of Literature	0	1	1	13	0	I	3	0.75	0		0	0	5		Cohen FL.	J Neurol Surg Rep. 2016 Oct;77(4):e162-e167. doi: 10.1055/s-0036-1597626.	Cohen FL	J Neurol Surg Rep	2016	2016-12-22	PMC5167612		10.1055/s-0036-1597626
Cerebral infarct in the circulatory area of the arteria cerebri media following chiropractic therapy of the cervical spine	0	0	1	18	0	I	5	0.172414	0		0	0	38		Braune HJ, Munk MH, Huffmann G.	Dtsch Med Wochenschr. 1991 Jul 5;116(27):1047-50. doi: 10.1055/s-2008-1063715.	Braune HJ	Dtsch Med Wochenschr	1991	1991-07-05			10.1055/s-2008-1063715
Cerebral polyopia with extrastriate quadrantanopia: report of a case with magnetic resonance documentation of V2/V3 cortical infarction	0	1	1	17	1	I	32	1.52381	0		0	0	52		Jones MR, Waggoner R, Hoyt WF.	J Neuroophthalmol. 1999 Mar;19(1):1-6.	Jones MR	J Neuroophthalmol	1999	1999-03-31
Cerebrospinal fluid leak secondary to chiropractic manipulation	0	0	1	7	0	G	10	1.42857	0		0	0	30		Kusnezov NA, Velani SA, Lu DC.	Surg Neurol Int. 2013 Mar 22;4(Suppl 2):S118-20. doi: 10.4103/2152-7806.109456. Print 2013.	Kusnezov NA	Surg Neurol Int	2013	2013-05-07	PMC3642754		10.4103/2152-7806.109456
Cerebrovascular accident without chiropractic manipulation: a case report	0	1	0	8	1	I	13	0.928571	0		1	1	68		Kier AL, McCarthy PW.	J Manipulative Physiol Ther. 2006 May;29(4):330-5. doi: 10.1016/j.jmpt.2006.03.001.	Kier AL	J Manipulative Physiol Ther	2006	2006-05-13			10.1016/j.jmpt.2006.03.001
Cerebrovascular complications following manipulation of the neck	0	0	1	7	0	I	1	0.0263158	0		0	0	28		Dahl A, Bjark P, Anke IM.	Tidsskr Nor Laegeforen. 1982 Jan 30;102(3):155-7.	Dahl A	Tidsskr Nor Laegeforen	1982	1982-01-30
Cervical Artery Dissection Caused by Electrical Cupping Therapy with High-Negative Pressure - Case Report	0	1	1	14	0	I	0	0	0		0	0	55		Zuhorn F, Schäbitz WR, Oelschläger C, Klingebiel R, Rogalewski A.	J Stroke Cerebrovasc Dis. 2020 Nov;29(11):105207. doi: 10.1016/j.jstrokecerebrovasdis.2020.105207. Epub 2020 Aug 7.	Zuhorn F	J Stroke Cerebrovasc Dis	2020	2020-10-17			10.1016/j.jstrokecerebrovasdis.2020.105207
Cervical disc calcification in children as a cause of neck pain	1	0	1	11	0	M	0	0	1	MD (Orthopedic surgery)	1	1	10		Lefebvre S, Cassidy JD, Dzus A	J Can Chiropr Assoc	Lefebvre S	J Can Chiropr Assoc	1993
Cervical disc calcification in children: A case report	1	1	1	8	1	M	4	0.129032	1	MD (Orthopedic surgery)	1	1	10		Aker PD, Lopes AA, Yong-Hing K, Cassidy JD	J Can Chiropr Assoc	Aker PD	J Can Chiropr Assoc	1989
Cervical disc herniation missed at operation: A case report	0	1	1	9	1	M	3	0.107143	0		1	1	10		Tibbles AC, Cassidy JD	J Can Chiropr Assoc	Tibbles AC	J Can Chiropr Assoc	1992
Cervical dysphonia]	0	0	1	2	0	R	23	0.793103	0		1	0	45		Hülse M.	Folia Phoniatr (Basel). 1991;43(4):181-96.	HÃ¼lse M	Folia Phoniatr (Basel)	1991	1991-01-01
Cervical ependymoma in a male adolescent with neck and back pain	1	0	1	11	0	C	9	0.818182	0		1	1	68		Cho JCS, Miller A, Kettner NW	J Manipulative Physiol Ther	Cho JCS	J Manipulative Physiol Ther	2009
Cervical epidural abscess in an afebrile patient: a case report	0	1	1	10	1	G	5	0.357143	0		1	1	68		Murphy DR, Morris NJ.	J Manipulative Physiol Ther. 2006 Oct;29(8):672-5. doi: 10.1016/j.jmpt.2006.08.001.	Murphy DR	J Manipulative Physiol Ther	2006	2006-10-19			10.1016/j.jmpt.2006.08.001
Cervical epidural hematoma after chiropractic manipulation in a healthy young woman: case report	0	1	1	13	1	S	75	3.125	0		0	0	192		Segal DH, Lidov MW, Camins MB.	Neurosurgery. 1996 Nov;39(5):1043-5. doi: 10.1097/00006123-199611000-00034.	Segal DH	Neurosurgery	1996	1996-11-01			10.1097/00006123-199611000-00034
Cervical epidural hematoma after chiropractic spinal manipulation	0	0	1	7	0	S	19	1.72727	0		0	0	82		Heiner JD.	Am J Emerg Med. 2009 Oct;27(8):1023.e1-2. doi: 10.1016/j.ajem.2008.12.031.	Heiner JD	Am J Emerg Med	2009	2009-10-28			10.1016/j.ajem.2008.12.031
Cervical Epidural Hematoma after Chiropractic Spinal Manipulation Therapy in a Patient with an Undiagnosed Cervical Spinal Arteriovenous Malformation	0	0	1	18	0	S	11	2.2	0		0	0		41	Huang M, Barber SM, Moisi M, Powell S, Rivera A, Zwillman M, Rose J.	Cureus. 2015 Aug 18;7(8):e307. doi: 10.7759/cureus.307.	Huang M	Cureus	2015	2015-10-03	PMC4578713		10.7759/cureus.307
Cervical extension traction as part of a multimodal rehabilitation program relieves whiplash-associated disorders in a patient having failed previous chiropractic treatment: a CBP® case report	0	1	1	25	1	M	4	4	0		1	3	29		Fortner MO, Oakley PA, Harrison DE.	J Phys Ther Sci	Fortner MO	J Phys Ther Sci	2018
Cervical kyphosis is a possible link to attention-deficit/hyperactivity disorder	1	0	1	9	0	M	29	1.8125	0		1	1	68		Bastecki AV, Harrison DE, Haas JW.	J Manipulative Physiol Ther. 2004 Oct;27(8):e14. doi: 10.1016/j.jmpt.2004.08.007.	Bastecki AV	J Manipulative Physiol Ther	2004	2004-10-29			10.1016/j.jmpt.2004.08.007
Cervical manipulation and stroke	0	0	1	4	0	I	103	2.39535	0		0	0	310		Easton JD, Sherman DG.	Stroke. 1977 Sep-Oct;8(5):594-7. doi: 10.1161/01.str.8.5.594.	Easton JD	Stroke	1977	1977-09-01			10.1161/01.str.8.5.594
Cervical manipulation to a patient with a history of traumatically induced dissection of the internal carotid artery: a case report and review of the literature on recurrent dissections	0	1	1	28	1	M	8	0.421053	1	MD (neurology)	1	1	68		Rubinstein SM, Haldeman S.	J Manipulative Physiol Ther. 2001 Oct;24(8):520-5. doi: 10.1067/mmt.2001.118204.	Rubinstein SM	J Manipulative Physiol Ther	2001	2001-10-26			10.1067/mmt.2001.118204
Cervical myelopathy: A case report of a "near-miss" complication to cervical manipulation	0	1	1	12	1	M	6	0.5	0		1	1	68		Murphy DR, Beres JL	J Manipulative Physiol Ther	Murphy DR	J Manipulative Physiol Ther	2008
Cervical Radiculopathy Associated With Shingles Herpes Zoster Infection	0	0	1	8	0	A	0	0	0		0	1	20		Miller SC, Cox JM, Olding KJ.	J Chiropr Med. 2019 Sep;18(3):225-228. doi: 10.1016/j.jcm.2019.03.003. Epub 2020 Aug 21.	Miller SC	J Chiropr Med	2019	2020-09-05	PMC7452359		10.1016/j.jcm.2019.03.003
Cervical radiculopathy: a case for ancillary therapies?	0	1	1	7	1	M	11	0.44	0		1	1	68		Pollard H, Tuchin P.	J Manipulative Physiol Ther. 1995 May;18(4):244-9.	Pollard H	J Manipulative Physiol Ther	1995	1995-05-01
Cervical spine osteoblastoma presenting as mechanical neck pain: A case report	1	1	1	11	1	D	5	0.192308	1	MD (Orthopedic surgery)	1	1	10		Stern PJ, Dzus A, Cassidy JD	J Can Chiropr Assoc	Stern PJ	J Can Chiropr Assoc	1994
Cervical spine osteochondroma: rare presentation of a common lesion	0	0	1	9	1	C	13	1.3	0		1	1	68		Reckelhoff KE, Green MN, Kettner NW.	J Manipulative Physiol Ther. 2010 Nov-Dec;33(9):711-5. doi: 10.1016/j.jmpt.2010.08.021. Epub 2010 Oct 14.	Reckelhoff KE	J Manipulative Physiol Ther	2010	2010-11-27			10.1016/j.jmpt.2010.08.021
Cervical spondylolysis: three levels of simultaneous involvement	0	0	1	7	1	M	18	0.72	0		1	1	68		Yochum TR, Carton JT, Barry MS.	J Manipulative Physiol Ther. 1995 Jul-Aug;18(6):411-5.	Yochum TR	J Manipulative Physiol Ther	1995	1995-07-01
Cervical spondylotic myelopathy	0	0	1	3	0	M	12	0.48	1	MD (Neurosurgery)	1	1	68		Cates JR, Soriano MM	J Manipulative Physiol Ther	Cates JR, Soriano MM	J Manipulative Physiol Ther	1995
Cervical spondylotic myelopathy: a case report	0	1	1	6	1	G	1	0.0294118	0		1	1	68		Toto BJ.	J Manipulative Physiol Ther. 1986 Mar;9(1):43-6.	Toto BJ	J Manipulative Physiol Ther	1986	1986-03-01
Cervical stenosis in a professional rugby league football player: A case report	0	1	1	12	1	M	21	1.4	0		1	1	30		Pollard H, Hoskins W, Hansen L	Chiropr & Osteopat	Pollard H	Chiropr & Osteopat	2005
Cervicogenic dizziness	0	0	1	2	0	H6	4	4	0		1	5	8		Chu ECP, Chin WL, Bhaumik A.	Oxf Med Case Reports. 2019 Dec 9;2019(11):476-478. doi: 10.1093/omcr/omz115. eCollection 2019 Nov.	Chu ECP	Oxf Med Case Reports	2019	2019-12-18	PMC6902624		10.1093/omcr/omz115
Cervicogenic vertigo: A report of three cases	0	1	1	7	1	R	22	0.758621	0		1	1	10		Côté P, Mior SA	J Can Chiropr Assoc	Côté P, Mior SA	J Can Chiropr Assoc	1991
Cervicothoracic epidural hematoma after chiropractic spinal manipulation therapy. Case report and review of the literature	0	1	1	15	0	S	25	1.92308	0		0	0	93		Domenicucci M, Ramieri A, Salvati M, Brogna C, Raco A.	J Neurosurg Spine. 2007 Nov;7(5):571-4. doi: 10.3171/SPI-07/11/571.	Domenicucci M	J Neurosurg Spine	2007	2007-11-06			10.3171/SPI-07/11/571
Cessation of cyclic vomiting in a 7-year-old girl after upper cervical chiropractic care: A case report	1	1	1	16	1	G	5	0.5	0		1	1	20		Hubbard TA, Crisp CA	J Chiropr Med	Hubbard TA	J Chiropr Med	2010
Challenges surrounding return-to-play (RTP) for the sports clinician: A case highlighting the need for a thorough three-step RTP model	0	1	1	19	1	S	1	0.25	0		1	1	10		Menta R, D’Angelo K	J Can Chiropr Assoc	Menta R	J Can Chiropr Assoc	2016
Changes in chronic low back pain and cardiovascular risk factors using a homeopathic human chorionic gonadotropin–based weight loss program: A case report	0	1	1	22	1	E	2	0.222222	1	MD (Family medicine)	1	1	20		Morningstar MW, Strauchman MN	J Chiropr Med	Morningstar MW	J Chiropr Med	2011
Changes in low back pain in a long distance runner after stretching the iliotibial band	0	0	1	15	0	M	15	0.882353	0		1	1	20		Kasunich NJ	J Chiropr Med	Kasunich NJ	J Chiropr Med	2003
Charcot-Marie-Tooth disease	0	0	1	2	0	G	3	0.12	1	MD (neurology)	1	1	68		Martel J, Mierau D, Donat J.	J Manipulative Physiol Ther. 1995 Mar-Apr;18(3):168-71.	Martel J	J Manipulative Physiol Ther	1995	1995-03-01
Chiropractic adjustment to the cervical spine and the Arnold-Chiari malformation	0	0	1	10	0	Q	13	0.481481	0		1	1	68		Murphy DR, Goldstein D, Katz M.	J Manipulative Physiol Ther. 1993 Oct;16(8):550-5.	Murphy DR	J Manipulative Physiol Ther	1993	1993-10-01
Chiropractic and child care	0	0	1	4	0	F	2	0.0512821	0		0	0	61		Block RW.	Clin Pediatr (Phila). 1981 May;20(5):362-3.	Block RW	Clin Pediatr (Phila)	1981	1981-05-01			Anecdotal discussion of 5 case reports involving chiropractors treating Down's syndrome, seizure disorder, learning disability, asthma and hyperactivity.
Chiropractic and epilepsy	0	0	1	3	0	G	2	0.0540541	0		0	0	127		Lorentz IT.	Med J Aust. 1983 Dec 10-24;2(12):608.	Lorentz IT	Med J Aust	1983	1983-12-10
Chiropractic and pilates therapy for the treatment of adult scoliosis	0	0	1	10	0	M	224	12.4444	0		1	1	68		Blum CL.	J Manipulative Physiol Ther. 2002 May;25(4):E3. doi: 10.1067/mmt.2002.123336.	Blum CL	J Manipulative Physiol Ther	2002	2002-05-22			10.1067/mmt.2002.123336
Chiropractic and rehabilitative management of a patient with progressive lumbar disk injury, spondylolisthesis, and spondyloptosis	0	0	1	15	0	M	17	1.21429	0		1	1	68		Excoffon SG, Wallace H.	J Manipulative Physiol Ther. 2006 Jan;29(1):66-71. doi: 10.1016/j.jmpt.2005.11.010.	Excoffon SG	J Manipulative Physiol Ther	2006	2006-01-07			10.1016/j.jmpt.2005.11.010
Chiropractic care and ochronotic arthropathy	0	0	1	5	0	E	10	0.47619	0		1	1	68		Mestan MA, Bustin GL, Wagner LA.	J Manipulative Physiol Ther. 1999 Sep;22(7):473-7. doi: 10.1016/s0161-4754(99)70036-9.	Mestan MA	J Manipulative Physiol Ther	1999	1999-10-16			10.1016/s0161-4754(99)70036-9
Chiropractic care for foot drop due to peroneal nerve neuropathy	1	0	0	10	0	G	5	0.833333	0		1	1	46		T Francio V.	J Bodyw Mov Ther. 2014 Apr;18(2):200-3. doi: 10.1016/j.jbmt.2013.08.004. Epub 2013 Sep 5.	T Francio V	J Bodyw Mov Ther	2014	2014-04-15			10.1016/j.jbmt.2013.08.004
Chiropractic care for headaches and dizziness of a 34-year-old woman previously diagnosed with Arnold-Chiari malformation type 1	0	0	1	17	0	Q	7	1.16667	0		1	1	20		Sergent AW, Cofano GP	J Chiropr Med	Sergent AW	J Chiropr Med	2014
Chiropractic Care in the Management of Inactive Ankylosing Spondylitis: A Case Series	0	1	1	12	1	M	3	1	0		1	1	20		Cornelson SM, Beavers D, Harvey A, Hogarth W, Kettner NW.	J Chiropr Med. 2017 Dec;16(4):300-307. doi: 10.1016/j.jcm.2017.10.002. Epub 2017 Dec 7.	Cornelson SM	J Chiropr Med	2017	2017-12-26	PMC5731838		10.1016/j.jcm.2017.10.002
Chiropractic Care of a 10-Year-Old Boy With Nonorganic Gait Disorder: A Case Report	1	1	1	13	1	F	1	0.333333	0		1	1	20		Wasylynko DE.	J Chiropr Med. 2017 Jun;16(2):175-179. doi: 10.1016/j.jcm.2017.02.003. Epub 2017 Mar 30.	Wasylynko DE	J Chiropr Med	2017	2017-06-01	PMC5440681		10.1016/j.jcm.2017.02.003
Chiropractic care of a 13-year-old with headache and neck pain: A case report	1	1	1	13	1	G	12	0.461538	0		1	1	10		Hewitt EG	J Can Chiropr Assoc	Hewitt EG	J Can Chiropr Assoc	1994
Chiropractic care of a 47-year-old woman with chronic Bell's palsy: A case study	0	1	1	13	1	G	6	0.666667	0		1	1	20		Cotton BA	J Chiropr Med	Cotton BA	J Chiropr Med	2011
Chiropractic care of a 6-year–old girl with neck pain; headaches; hand, leg, and foot pain; and other nonmusculoskeletal symptoms	1	0	1	19	0	R	6	0.545455	0		1	1	20		Roberts J, Wolfe T	J Chiropr Med	Roberts J	J Chiropr Med	2009
Chiropractic care of a 70-year-old female patient with hip osteoarthritis	0	0	1	10	0	M	10	1.11111	0		1	1	20		Strunk RG, Hanses M	J Chiropr Med	Strunk RG	J Chiropr Med	2011
Chiropractic care of a geriatric patient with an acute fracture-subluxation of the eighth thoracic vertebra	0	0	1	15	0	S	5	0.3125	0		1	1	68		Alcantara J, Plaugher G, Elbert RA, Cherachanko D, Konlande JE, Casselman AM.	J Manipulative Physiol Ther. 2004 Mar-Apr;27(3):E4. doi: 10.1016/j.jmpt.2003.12.026.	Alcantara J	J Manipulative Physiol Ther	2004	2004-05-07			10.1016/j.jmpt.2003.12.026
Chiropractic care of a patient with low back pain associated with subluxations and a Malgaigne-type pelvic fracture	0	0	1	17	0	S	10	0.625	0		1	1	68		Alcantara J, Plaugher G, Elbert R, Gatterman B.	J Manipulative Physiol Ther. 2004 Jun;27(5):358-65. doi: 10.1016/s0161-4754(03)00008-3.	Alcantara J	J Manipulative Physiol Ther	2004	2004-06-15			10.1016/s0161-4754(03)00008-3
Chiropractic care of a patient with neurogenic heterotopic ossification of the anterior longitudinal ligament after traumatic brain injury: A case report	0	1	1	21	1	S	6	1	0		1	1	20		Morgan WE, Morgan CP	J Chiropr Med	Morgan WE	J Chiropr Med	2014
Chiropractic care of a patient with temporomandibular disorder and atlas subluxation	0	0	1	11	0	M	62	3.44444	0		1	1	68		Alcantara J, Plaugher G, Klemp DD, Salem C.	J Manipulative Physiol Ther. 2002 Jan;25(1):63-70. doi: 10.1067/mmt.2002.120415.	Alcantara J	J Manipulative Physiol Ther	2002	2002-03-19			10.1067/mmt.2002.120415
Chiropractic care of a patient with thoracic outlet syndrome and arrhythmia	0	0	1	11	0	G	5	0.555556	0		1	1	20		Shreeve MW, La Rose JR	J Chiropr Med	Shreeve MW	J Chiropr Med	2011
Chiropractic care of a patient with vertebral subluxation and Bell's palsy	0	0	1	11	0	G	12	0.705882	0		1	1	68		Alcantara J, Plaugher G, Van Wyngarden DL.	J Manipulative Physiol Ther. 2003 May;26(4):253. doi: 10.1016/s0161-4754(02)54112-9.	Alcantara J	J Manipulative Physiol Ther	2003	2003-05-17			10.1016/s0161-4754(02)54112-9
Chiropractic care of a patient with vertebral subluxations and unsuccessful surgery of the cervical spine	0	0	1	15	0	M	12	0.631579	0		1	1	68		Alcantara J, Plaugher G, Thornton RE, Salem C.	J Manipulative Physiol Ther. 2001 Sep;24(7):477-82.	Alcantara J	J Manipulative Physiol Ther	2001	2001-09-20
Chiropractic care of a pediatric patient with migraine-type headaches: a case report and selective review of the literature	1	1	1	18	1	G	2	0.2	0		1	4	32		Alcantara J, Pankonin KJ.	Explore (NY). 2010 Jan-Feb;6(1):42-6. doi: 10.1016/j.explore.2009.10.005.	Alcantara J	Explore (NY)	2010	2010-02-05			10.1016/j.explore.2009.10.005
Chiropractic care of a pediatric patient with myasthenia gravis	1	0	1	9	0	G	6	0.352941	0		1	1	68		Alcantara J, Plaugher G, Araghi HJ.	J Manipulative Physiol Ther. 2003 Jul-Aug;26(6):390-4. doi: 10.1016/S0161-4754(03)00072-1.	Alcantara J	J Manipulative Physiol Ther	2003	2003-08-07			10.1016/S0161-4754(03)00072-1
Chiropractic care of a pediatric patient with symptoms associated with gastroesophageal reflux disease, fuss-cry-irritability with sleep disorder syndrome and irritable infant syndrome of musculoskeletal origin	1	0	1	25	0	P	19	1.58333	0		1	1	10		Alcantara J, Anderson R	J Can Chiropr Assoc	Alcantara J	J Can Chiropr Assoc	2008
Chiropractic care of a six-year-old child with congenital torticollis	1	0	1	9	0	Q	7	0.5	0		1	1	20		Gloar CD, McWilliams JE	J Chiropr Med	Gloar CD	J Chiropr Med	2006
Chiropractic care of acute low back pain and incidental spina bifida occulta: A case report	1	1	1	15	1	Q	3	0.5	0		1	1	20		Cofano GP, Anderson BC, Stumpff ER	J Chiropr Med	Cofano GP	J Chiropr Med	2014
Chiropractic care of an 8-year-old girl with nonorganic, primary nocturnal enuresis: A case report	1	1	1	14	1	N	1	0.25	0		1	1	20		Instebø E, Lystad RP	J Chiropr Med	Instebø E	J Chiropr Med	2016
Chiropractic care using a functional neurologic approach for idiopathic cervical dystonia in a 59-year-old woman	0	0	1	15	0	G	2	0.285714	0		1	1	20		Bova JA, Sergent AW	J Chiropr Med	Bova JA	J Chiropr Med	2013
Chiropractic complications. Another case report	0	1	1	5	0	G	3	0.111111	0		0	0		10	Soragna D, Montalbetti L, Bo P, Sibilla L, Savoldi F.	Acta Neurol (Napoli). 1993 Apr;15(2):145-50.	Soragna D	Acta Neurol (Napoli)	1993	1993-04-01
Chiropractic correction of atlantoaxial rotatory fixation	1	0	1	6	0	S	11	0.458333	0		1	1	68		Knutson GA.	J Manipulative Physiol Ther. 1996 May;19(4):268-72.	Knutson GA	J Manipulative Physiol Ther	1996	1996-05-01
Chiropractic correction of congenital muscular torticollis	1	0	1	6	0	M	16	0.592593	0		1	1	68		Toto BJ.	J Manipulative Physiol Ther. 1993 Oct;16(8):556-9.	Toto BJ	J Manipulative Physiol Ther	1993	1993-10-01
Chiropractic distractive decompression in the treatment of pelvic pain and organic dysfunction in patients with evidence of lower sacral nerve root compression	0	0	1	22	0	M	14	0.4375	0		1	1	68		Browning JE.	J Manipulative Physiol Ther. 1988 Oct;11(5):426-32.	Browning JE	J Manipulative Physiol Ther	1988	1988-10-01
Chiropractic for children	1	0	1	3	0	C	12	0.521739	0		0	0		19	Turow VD.	Arch Pediatr Adolesc Med. 1997 May;151(5):527-8. doi: 10.1001/archpedi.1997.02170420097020.	Turow VD	Arch Pediatr Adolesc Med	1997	1997-05-01			10.1001/archpedi.1997.02170420097020
Chiropractic for midwives. An introduction	0	0	1	5	0	O	5	0.277778	0		1	7	11		Andrew C.	Pract Midwife. 2002 Mar;5(3):10-3.	Andrew C	Pract Midwife	2002	2002-03-28
Chiropractic high-velocity low-amplitude spinal manipulation in the treatment of a case of postsurgical chronic cauda equina syndrome	0	1	1	17	0	G	11	0.6875	0		1	1	68		Lisi AJ, Bhardwaj MK.	J Manipulative Physiol Ther. 2004 Nov-Dec;27(9):574-8. doi: 10.1016/j.jmpt.2004.10.002.	Lisi AJ	J Manipulative Physiol Ther	2004	2004-12-23			10.1016/j.jmpt.2004.10.002
Chiropractic maintenance care and quality of life of a patient presenting with chronic low back pain	0	0	1	16	0	M	19	1.26667	0		1	1	68		Wenban AB, Nielsen MK.	J Manipulative Physiol Ther. 2005 Feb;28(2):136-42. doi: 10.1016/j.jmpt.2005.01.006.	Wenban AB	J Manipulative Physiol Ther	2005	2005-04-01			10.1016/j.jmpt.2005.01.006
Chiropractic management and manipulative therapy for MRI documented cervical disk herniation	0	0	1	11	0	M	32	1.23077	0		1	1	68		Beneliyahu DJ.	J Manipulative Physiol Ther. 1994 Mar-Apr;17(3):177-85.	Beneliyahu DJ	J Manipulative Physiol Ther	1994	1994-03-01
Chiropractic management and rehabilitation of a 38-year-old male with an L5-S1 disc herniation	0	0	1	13	0	M	9	0.5625	0		1	1	20		Hammer CJ	J Chiropr Med	Hammer CJ	J Chiropr Med	2004
Chiropractic management of a 24-year-old woman with idiopathic, intermittent right-sided hemiparesthesia	0	0	1	11	0	R	4	0.666667	0		1	1	20		Bova J, Sergent A	J Chiropr Med	Bova J	J Chiropr Med	2014
Chiropractic management of a 30-year-old patient with Parsonage-Turner syndrome	0	0	1	9	0	G	7	0.777778	0		1	1	20		Charles E	J Chiropr Med	Charles E	J Chiropr Med	2011
Chiropractic management of a 40-year-old female patient with Ménière disease	0	0	1	10	0	H6	17	1.7	0		1	1	20		Emary PC	J Chiropr Med	Emary PC	J Chiropr Med	2010
Chiropractic management of a 46-year-old type 1 diabetic patient with upper crossed syndrome and adhesive capsulitis	0	0	1	16	0	M	20	1.25	0		1	1	20		Valli J	J Chiropr Med	Valli J	J Chiropr Med	2004
Chiropractic management of a 47-year–old firefighter with lumbar disk extrusion	0	0	1	10	0	M	9	0.75	0		1	1	20		Schwab M	J Chiropr Med	Schwab M	J Chiropr Med	2008
Chiropractic management of a 5-year-old boy with urinary and bowel incontinence	1	0	1	11	0	R	12	1.2	0		1	1	20		Kamrath KR	J Chiropr Med	Kamrath KR	J Chiropr Med	2010
Chiropractic management of a geriatric patient with idiopathic neuralgic amyotrophy: A case report	0	1	1	13	1	G	1	0.333333	0		1	1	10		Gliedt J, Goehl JM, Smith DP, Daniels CJ	J Can Chiropr Assoc	Gliedt J	J Can Chiropr Assoc	2017
Chiropractic management of a hypertensive patient	0	0	1	6	0	I	45	1.66667	1	MD (Rheumatology)	1	1	68		Plaugher G, Bachman TR.	J Manipulative Physiol Ther. 1993 Oct;16(8):544-9.	Plaugher G	J Manipulative Physiol Ther	1993	1993-10-01
Chiropractic management of a medial meniscus tear in a patient with tibiofemoral degeneration: A case report	0	1	0	16	1	S	5	0.5	0		1	1	20		Jarosz BS, Ames RA	J Chiropr Med	Jarosz BS	J Chiropr Med	2010
Chiropractic management of a patient with benign paroxysmal positional vertigo: a case report	0	1	0	13	1	H6	3	0.272727	0		1	1	68		Nørregaard AR, Lauridsen HH, Hartvigsen J.	J Manipulative Physiol Ther. 2009 Jun;32(5):387-90. doi: 10.1016/j.jmpt.2009.04.008.	NÃ¸rregaard AR	J Manipulative Physiol Ther	2009	2009-06-23			10.1016/j.jmpt.2009.04.008
Chiropractic management of a patient with breast cancer metastases to the brain and spine: a case report	0	1	1	17	1	C	2	0.4	0		1	1	10		Kanga I, Steiman I.	J Can Chiropr Assoc. 2015 Sep;59(3):269-78.	Kanga I	J Can Chiropr Assoc	2015	2015-10-27	PMC4593033
Chiropractic Management of a Patient With Chronic Fatigue: A Case Report	0	1	0	11	1	R	0	0	0		1	1	20		Arick CT.	J Chiropr Med. 2016 Dec;15(4):314-320. doi: 10.1016/j.jcm.2016.08.006. Epub 2016 Oct 18.	Arick CT	J Chiropr Med	2016	2016-11-19	PMC5106444		10.1016/j.jcm.2016.08.006
Chiropractic Management of a Patient With Chronic Pain in a Federally Qualified Health Center: A Case Report	0	1	1	17	1	G	0	0	0		1	1	20		Mann DJ, Mattox R.	J Chiropr Med. 2018 Jun;17(2):117-120. doi: 10.1016/j.jcm.2017.12.002. Epub 2018 Jun 14.	Mann DJ	J Chiropr Med	2018	2018-09-01	PMC6112063		10.1016/j.jcm.2017.12.002
Chiropractic management of a patient with low back pain and Castellvi type II lumbosacral transitional vertebrae	0	0	1	16	0	M	5	0.625	0		1	1	20		Muir JM	J Chiropr Med	Muir JM	J Chiropr Med	2012
Chiropractic management of a patient with lumbar spinal stenosis	0	0	1	9	0	M	26	1.36842	0		1	1	68		Snow GJ.	J Manipulative Physiol Ther. 2001 May;24(4):300-4. doi: 10.1067/mmt.2001.114359.	Snow GJ	J Manipulative Physiol Ther	2001	2001-05-17			10.1067/mmt.2001.114359
Chiropractic management of a patient with lumbar spine pain due to synovial cyst: A case report	0	1	1	16	1	M	10	1.25	0		1	1	20		Cox JM	J Chiropr Med	Cox JM	J Chiropr Med	2012
Chiropractic management of a patient with myasthenia gravis and vertebral subluxations	0	0	1	11	0	G	10	0.47619	0		1	1	68		Alcantara J, Steiner DM, Plaugher G, Alcantara J.	J Manipulative Physiol Ther. 1999 Jun;22(5):333-40. doi: 10.1016/s0161-4754(99)70066-7.	Alcantara J	J Manipulative Physiol Ther	1999	1999-07-08			10.1016/s0161-4754(99)70066-7
Chiropractic Management of a Patient With Neck-Tongue Syndrome: A Case Report	0	1	1	11	1	M	3	0.75	0		1	1	20		Roberts CS.	J Chiropr Med. 2016 Dec;15(4):321-324. doi: 10.1016/j.jcm.2016.08.005. Epub 2016 Oct 1.	Roberts CS	J Chiropr Med	2016	2016-11-19	PMC5106439		10.1016/j.jcm.2016.08.005
Chiropractic Management of a Patient With Perineal Numbness After Arthroscopic Hip Surgery: A Case Report	0	1	0	15	1	G	2	0.5	1	PT	1	1	20		Olson HM, Zetocha AJ, Olson CA.	J Chiropr Med. 2016 Dec;15(4):305-309. doi: 10.1016/j.jcm.2016.08.002. Epub 2016 Oct 13.	Olson HM	J Chiropr Med	2016	2016-11-19	PMC5106423		10.1016/j.jcm.2016.08.002
Chiropractic management of a patient with persistent headache	0	0	1	8	0	G	2	0.285714	0		1	1	20		West J, Phillips RB	J Chiropr Med	West J	J Chiropr Med	2013
Chiropractic management of a patient with postoperative lateral retinacular release using a multimodal approach: A case report	0	1	0	17	1	M	0	0	0		1	1	20		Solecki TJ, Hostnik KD	J Chiropr Med	Solecki TJ	J Chiropr Med	2012
Chiropractic Management of a Patient With Radial Nerve Entrapment Symptoms: A Case Study	0	1	0	13	1	G	0	0	0		1	1	20		Jefferson-Falardeau J, Houle S.	J Chiropr Med. 2019 Dec;18(4):327-334. doi: 10.1016/j.jcm.2019.07.003. Epub 2020 Jul 29.	Jefferson-Falardeau J	J Chiropr Med	2019	2020-09-21	PMC7486464		10.1016/j.jcm.2019.07.003
Chiropractic management of a patient with subluxations, low back pain and epileptic seizures	0	0	1	13	0	G	22	1	0		1	1	68		Alcantara J, Heschong R, Plaugher G, Alcantara J.	J Manipulative Physiol Ther. 1998 Jul-Aug;21(6):410-8.	Alcantara J	J Manipulative Physiol Ther	1998	1998-09-03
Chiropractic management of a patient with symptoms of attention-deficit/hyperactivity disorder	1	0	0	10	0	F	8	1	0		1	1	20		Muir JM	J Chiropr Med	Muir JM	J Chiropr Med	2012
Chiropractic management of a patient with thoracic pain and a stable thoracic aortic aneurysm: A case report	0	1	1	17	1	I	1	0.333333	0		1	1	20		Neff SM, Okamoto CS	J Chiropr Med	Neff SM, Okamoto CS	J Chiropr Med	2017
Chiropractic management of a patient with ulnar nerve compression symtpoms: A case report	0	1	1	13	1	G	3	0.428571	0		1	1	20		Illes JD, Johnson TL Jr	J Chiropr Med	Illes JD, Johnson TL Jr	J Chiropr Med	2013
Chiropractic management of a postoperative complete anterior cruciate ligament rupture using a multimodal approach: A case report	0	1	1	17	1	S	22	2.44444	0		1	1	20		Solecki TJ, Herbst EM	J Chiropr Med	Solecki TJ	J Chiropr Med	2011
Chiropractic management of a professional hockey player with recurrent shoulder instability	0	0	1	11	0	M	18	0.947368	0		1	1	68		Moreau CE, Moreau SR.	J Manipulative Physiol Ther. 2001 Jul-Aug;24(6):425-30. doi: 10.1067/mmt.2001.116423.	Moreau CE	J Manipulative Physiol Ther	2001	2001-08-22			10.1067/mmt.2001.116423
Chiropractic management of a US Army veteran with low back pain and piriformis syndrome complicated by an anatomical anomaly of the piriformis muscle: A case study	0	1	1	26	1	G	17	2.125	0		1	1	20		Chapman C, Bakkum BW	J Chiropr Med	Chapman C	J Chiropr Med	2012
Chiropractic management of a veteran with lower back pain associated with diffuse idiopathic skeletal hypertrophy and degenerative disk disease	0	0	1	19	0	M	4	0.5	0		1	1	20		Roberts JA, Wolfe TM	J Chiropr Med	Roberts JA	J Chiropr Med	2012
Chiropractic management of abdominal aortic aneurysm: A case report	0	1	1	9	1	I	9	0.36	0		1	1	10		Weston JP	J Can Chiropr Assoc	Weston JP	J Can Chiropr Assoc	1995
Chiropractic management of acute low-back pain	0	0	1	6	0	M	1	0.047619	0		1	1	66		Crawford MC.	Altern Ther Health Med. 1999 Jan;5(1):112.	Crawford MC	Altern Ther Health Med	1999	1999-01-20
Chiropractic management of an 81-year-old man with Parkinson disease signs and symptoms	0	0	1	12	0	G	7	1.16667	0		1	1	20		Bova J, Sergent A	J Chiropr Med	Bova J	J Chiropr Med	2014
Chiropractic management of Bell palsy with low level laser and manipulation: A case report	0	1	1	14	1	G	12	1.71429	0		1	1	20		Rubis LM	J Chiropr Med	Rubis LM	J Chiropr Med	2013
Chiropractic management of breast-feeding difficulties: A case report	1	1	1	8	1	P	21	2.33333	0		1	1	20		Holleman AC, Nee J, Knapp SFC	J Chiropr Med	Holleman AC, Nee J, Knapp SFC	J Chiropr Med	2011
Chiropractic management of capsulitis and synovitis of the temporomandibular joint	0	0	0	10	0	M	12	0.444444	1	DDS	1	6	38		Curl DD, Stanwood G.	J Orofac Pain. 1993 Summer;7(3):283-93.	Curl DD	J Orofac Pain	1993	1993-07-01
Chiropractic management of chronic chest pain using mechanical force, manually assisted short-lever adjusting procedures	0	0	1	14	0	M	21	1.23529	0		1	1	68		Polkinghorn BS, Colloca CJ.	J Manipulative Physiol Ther. 2003 Feb;26(2):108-15. doi: 10.1067/mmt.2003.8.	Polkinghorn BS	J Manipulative Physiol Ther	2003	2003-02-14			10.1067/mmt.2003.8
Chiropractic management of chronic idiopathic meralgia paresthetica: A case study	0	1	0	10	1	G	13	1.625	0		1	1	20		Houle S	J Chiropr Med	Houle S	J Chiropr Med	2012
Chiropractic management of chronic obstructive pulmonary disease	0	0	1	7	0	J	45	1.40625	0		1	1	68		Masarsky CS, Weber M.	J Manipulative Physiol Ther. 1988 Dec;11(6):505-10.	Masarsky CS	J Manipulative Physiol Ther	1988	1988-12-01
Chiropractic management of Ehlers-Danlos syndrome: a report of two cases	0	1	1	10	1	Q	25	1.47059	0		1	1	68		Colloca CJ, Polkinghorn BS.	J Manipulative Physiol Ther. 2003 Sep;26(7):448-59. doi: 10.1016/S0161-4754(03)00095-2.	Colloca CJ	J Manipulative Physiol Ther	2003	2003-09-17			10.1016/S0161-4754(03)00095-2
Chiropractic management of enuresis: time-series descriptive design	1	0	1	7	1	F	28	0.903226	0		1	1	68		Gemmell HA, Jacobson BH.	J Manipulative Physiol Ther. 1989 Oct;12(5):386-9.	Gemmell HA	J Manipulative Physiol Ther	1989	1989-10-01
Chiropractic management of essential tremor and migraine: A case report	0	1	1	10	1	G	7	0.875	0		1	1	20		Hubbard TA, Kane JD	J Chiropr Med	Hubbard TA	J Chiropr Med	2012
Chiropractic management of hip pain after conservative hip arthroplasty	0	0	1	9	0	M	6	0.375	0		1	1	68		Wisdo JJ.	J Manipulative Physiol Ther. 2004 Sep;27(7):e11. doi: 10.1016/j.jmpt.2004.06.008.	Wisdo JJ	J Manipulative Physiol Ther	2004	2004-09-25			10.1016/j.jmpt.2004.06.008
Chiropractic management of infantile torticollis with associated abnormal fixation of one eye: A case report	1	1	1	15	1	Q	5	1	0		1	1	20		Siegenthaler MH	J Chiropr Med	Siegenthaler MH	J Chiropr Med	2015
Chiropractic management of low back pain in a 75-year-old man with bilateral developmental hip dysplasia	0	0	1	15	0	Q	2	0.4	0		1	1	20		Murray KJ, Azari MF	J Chiropr Med	Murray KJ	J Chiropr Med	2015
Chiropractic management of low back pain in a patient with a transfemoral amputation	0	0	1	13	0	R	4	0.5	0		1	1	20		Illes JD, Maola CJ	J Chiropr Med	Illes JD	J Chiropr Med	2012
Chiropractic management of mechanical low back pain secondary to multiple-level lumbar spondylolysis with spondylolisthesis in a United States Marine Corps veteran: A case report	0	1	1	24	1	M	24	2.18182	0		1	1	20		Dunn AS, Baylis S, Ryan D	J Chiropr Med	Dunn AS	J Chiropr Med	2009
Chiropractic management of migraine without aura. A case study	0	1	1	9	0	G	7	0.333333	0		1	1	30		Cattley P, Tuchin PJ.	Australas Chiropr Osteopathy. 1999 Nov;8(3):85-90.	Cattley P	Australas Chiropr Osteopathy	1999	2007-11-08	PMC2051094
Chiropractic management of musculoskeletal pain secondary to tardive dyskinesia	0	0	1	9	0	G	6	0.4	0		1	1	10		Schoonderwoerd K	J Can Chiropr Assoc	Schoonderwoerd K	J Can Chiropr Assoc	2005
Chiropractic management of musculoskeletal symptoms in a 14-year-old hockey player with postconcussion symptoms: A case report	1	1	1	16	1	F	7	1.75	0		1	1	20		Olson HM, Tunning MJ, Boesch RJ	J Chiropr Med	Olson HM	J Chiropr Med	2016
Chiropractic management of patients with bilateral congenital hip dislocation with chronic low back and leg pain	0	0	1	16	0	Q	7	0.4375	0		1	1	68		Diez F.	J Manipulative Physiol Ther. 2004 May;27(4):E6. doi: 10.1016/j.jmpt.2004.02.008.	Diez F	J Manipulative Physiol Ther	2004	2004-05-19			10.1016/j.jmpt.2004.02.008
Chiropractic management of pediatric plantar fasciitis: A case report	1	1	0	9	1	M	25	3.125	0		1	1	20		Daniels CJ, Morrell AP	J Chiropr Med	Daniels CJ	J Chiropr Med	2012
Chiropractic management of post spinal cord stimulator spine pain: a case report	0	1	1	12	1	M	5	1.66667	0		1	1	30		Perrucci RM, Coulis CM	Chiropr Man Therap	Perrucci RM,	Chiropr Man Therap	2017
Chiropractic management of postoperative spine pain: A report of 3 cases	0	1	1	11	1	M	10	1.42857	0		1	1	20		Coulis CM, Lisi AJ	J Chiropr Med	Coulis CM	J Chiropr Med	2013
Chiropractic management of postpartum pubic symphysis diastasis: A case report	0	1	1	10	1	O	12	2.4	0		1	1	10		Henry L	J Can Chiropr Assoc	Henry L	J Can Chiropr Assoc	2015
Chiropractic management of pregnancy-related lumbopelvic pain: A case study	0	1	1	9	1	O	9	2.25	0		1	1	20		Bernard M, Tuchin P	J Chiropr Med	Bernard M	J Chiropr Med	2016
Chiropractic management of pubic symphysis shear dysfunction in a patient with overactive bladder	0	0	1	13	0	N	8	1.33333	0		1	1	20		Cooperstein R, Lisi A, Burd A	J Chiropr Med	Cooperstein R	J Chiropr Med	2014
Chiropractic management of spondylolisthesis with spondylolysis of the pars interarticularis: an example of the single-case study experimental design	0	1	1	18	1	M	5	0.15625	0		1	1	68		Crawford JP, Noble WJ, Vernon H.	J Manipulative Physiol Ther. 1988 Apr;11(2):89-93.	Crawford JP	J Manipulative Physiol Ther	1988	1988-04-01
Chiropractic management of the kinetic chain for the treatment of hip osteoarthritis: an Australian case series	0	1	1	16	1	M	17	1.7	0		1	1	68		de Luca K, Pollard H, Brantingham J, Globe G, Cassa T.	J Manipulative Physiol Ther. 2010 Jul-Aug;33(6):474-9. doi: 10.1016/j.jmpt.2010.06.004.	de Luca K	J Manipulative Physiol Ther	2010	2010-08-25			10.1016/j.jmpt.2010.06.004
Chiropractic management of work-related upper limb disorder complicated by intraosseous ganglion cysts: A case report	0	1	0	15	1	M	5	0.555556	0		1	1	20		Crafts GJ, Snow GJ, Ngoc KH	J Chiropr Med	Crafts GJ	J Chiropr Med	2011
Chiropractic management using a brain-based model of care for a 15-year-old adolescent boy with migraine headaches and behavioral and learning difficulties: A case report	1	1	1	24	1	F	3	0.428571	0		1	1	20		Kuhn KW, Cambron J	J Chiropr Med	Kuhn KW	J Chiropr Med	2013
Chiropractic management using Cox cervical flexion-distraction technique for a disk herniation with left foraminal narrowing in a 64-year-old man	0	0	1	19	0	M	12	1.33333	0		1	1	20		Manison AM	J Chiropr Med	Manison AM	J Chiropr Med	2011
Chiropractic Management Using Multimodal Therapies on 2 Pediatric Patients With Constipation	1	0	1	11	0	K	2	0.666667	0		1	1	20		Iyer MM, Skokos E, Piombo D.	J Chiropr Med. 2017 Dec;16(4):340-345. doi: 10.1016/j.jcm.2017.06.004. Epub 2017 Dec 7.	Iyer MM	J Chiropr Med	2017	2017-12-26	PMC5731839		10.1016/j.jcm.2017.06.004
Chiropractic manipulation and atherosclerotic emboli to the eye	0	0	1	8	0	H0	8	0.333333	0		0	0	115		Garner LP, Case WF.	Am Fam Physician. 1996 Jan;53(1):88, 90-1.	Garner LP	Am Fam Physician	1996	1996-01-01
Chiropractic manipulation in carpal tunnel syndrome	0	0	1	6	0	G	43	1.65385	0		1	1	68		Valente R, Gibson H.	J Manipulative Physiol Ther. 1994 May;17(4):246-9.	Valente R	J Manipulative Physiol Ther	1994	1994-05-01
Chiropractic manipulation induced dissection and subsequent aneurysm formation of the internal carotid artery, or, if it ain't broke, don't fix it	0	0	1	21	0	I	2	0.142857	0		0	4	32		Bekavac I, Halloran JI, Frazier S, Sprung J, Bourke DL.	Explore (NY). 2006 Mar;2(2):150-1. doi: 10.1016/j.explore.2006.01.001.	Bekavac I	Explore (NY)	2006	2006-06-20			10.1016/j.explore.2006.01.001
Chiropractic manipulation of anteriorly displaced temporomandibular disc with adhesion	0	0	1	9	0	M	33	1.32	1	DDS	1	1	68		Saghafi D, Curl DD.	J Manipulative Physiol Ther. 1995 Feb;18(2):98-104.	Saghafi D	J Manipulative Physiol Ther	1995	1995-02-01
Chiropractic manipulation of the neck and cervical artery dissection	0	0	1	9	0	I	8	1	0		0	0	148		Bertino RE, Talkad AV, DeSanto JR, Maksimovic JH, Patel SG.	Ann Intern Med. 2012 Jul 17;157(2):150-2. doi: 10.7326/0003-4819-157-2-201207170-00023.	Bertino RE	Ann Intern Med	2012	2012-07-18	PMC5703195	NIHMS916712	10.7326/0003-4819-157-2-201207170-00023
Chiropractic manipulation: reasons for concern?	0	0	1	5	1	I	25	1.92308	0		0	0	69		Gouveia LO, Castanho P, Ferreira JJ, Guedes MM, FalcÃ£o F, e Melo TP.	Clin Neurol Neurosurg. 2007 Dec;109(10):922-5. doi: 10.1016/j.clineuro.2007.08.004. Epub 2007 Sep 29.	Gouveia LO	Clin Neurol Neurosurg	2007	2007-10-02			10.1016/j.clineuro.2007.08.004
Chiropractic rehabilitation of a patient with S1 radiculopathy associated with a large lumbar disk herniation	0	0	1	15	0	M	17	0.809524	0		1	1	68		Morris CE.	J Manipulative Physiol Ther. 1999 Jan;22(1):38-44. doi: 10.1016/s0161-4754(99)70105-3.	Morris CE	J Manipulative Physiol Ther	1999	1999-02-25			10.1016/s0161-4754(99)70105-3
Chiropractic response to a spontaneous vertebral artery dissection	0	0	1	8	0	I	8	1.6	0		1	1	20		Tarola G, Phillips RB	J Chiropr Med	Tarola G	J Chiropr Med	2015
Chiropractic spinal manipulative therapy for a geriatric patient with low back pain and comorbidities of cancer, compression fractures, and osteoporosis	0	0	1	20	0	M	4	0.5	0		1	1	20		Roberts JA, Wolfe TM	J Chiropr Med	Roberts JA	J Chiropr Med	2012
Chiropractic spinal manipulative treatment of cervicogenic dizziness using Gonstead method: A case study	0	1	1	13	1	R	9	1	1	PT	1	1	20		Chaibi A, Tuchin PJ	J Chiropr Med	Chiabi A	J Chiropr Med	2011
Chiropractic spinal manipulative treatment of migraine headache of 40-year duration using Gonstead method: A case study	0	1	1	16	1	G	12	1.33333	1	PT	1	1	20		Chaibi A, Tuchin PJ	J Chiropr Med	Chiabi A	J Chiropr Med	2011
Chiropractic sympathectomy: carotid artery dissection with oculosympathetic palsy after chiropractic manipulation of the neck	0	0	1	14	1	I	22	1.46667	0		0	0		13	Khan AM, Ahmad N, Li X, Korsten MA, Rosman A.	Mt Sinai J Med. 2005 May;72(3):207-10.	Khan AM	Mt Sinai J Med	2005	2005-05-26
Chiropractic treatment of a pregnant patient with lumbar radiculopathy	0	0	1	9	0	O	21	1.61538	0		1	1	20		Kruse RA, Gudavalli S, Cambron J	J Chiropr Med	Kruse RA	J Chiropr Med	2007
Chiropractic treatment of cervical radiculopathy caused by a herniated cervical disc	0	0	1	11	0	M	43	1.65385	0		1	1	68		Brouillette DL, Gurske DT.	J Manipulative Physiol Ther. 1994 Feb;17(2):119-23.	Brouillette DL	J Manipulative Physiol Ther	1994	1994-02-01
Chiropractic treatment of coccygodynia via instrumental adjusting procedures using activator methods chiropractic technique	0	0	1	13	0	M	34	1.61905	0		1	1	68		Polkinghorn BS, Colloca CJ.	J Manipulative Physiol Ther. 1999 Jul-Aug;22(6):411-6. doi: 10.1016/S0161-4754(99)70087-4.	Polkinghorn BS	J Manipulative Physiol Ther	1999	1999-09-09			10.1016/S0161-4754(99)70087-4
Chiropractic treatment of frozen shoulder syndrome (adhesive capsulitis) utilizing mechanical force, manually assisted short lever adjusting procedures	0	0	1	17	0	M	46	1.84	0		1	1	68		Polkinghorn BS.	J Manipulative Physiol Ther. 1995 Feb;18(2):105-15.	Polkinghorn BS	J Manipulative Physiol Ther	1995	1995-02-01
Chiropractic treatment of lateral epicondylitis: A case report utilizing active release techniques	0	1	0	12	1	M	14	2.33333	0		1	1	20		Gliedt JA, Daniels CJ	J Chiropr Med	Gliedt JA	J Chiropr Med	2014
Chiropractic treatment of lumbar spine synovial cysts: a report of two cases	0	1	1	12	1	M	14	0.933333	0		1	1	68		Cox JM, Cox JM 2nd.	J Manipulative Physiol Ther. 2005 Feb;28(2):143-7. doi: 10.1016/j.jmpt.2005.01.011.	Cox JM	J Manipulative Physiol Ther	2005	2005-04-01			10.1016/j.jmpt.2005.01.011
Chiropractic treatment of postsurgical neck syndrome with mechanical force, manually assisted short-lever spinal adjustments	0	0	1	14	0	M	19	1	0		1	1	68		Polkinghorn BS, Colloca CJ.	J Manipulative Physiol Ther. 2001 Nov-Dec;24(9):589-95. doi: 10.1067/mmt.2001.118985.	Polkinghorn BS	J Manipulative Physiol Ther	2001	2001-12-26			10.1067/mmt.2001.118985
Chiropractic treatment of temporomandibular disorders	0	0	0	5	0	M	5	0.416667	1	MD (Ayurveda)	1	1	66		Vinjamury SP, Singh BB, Khorsan R, Comberiati R, Meier M, Holm S.	Altern Ther Health Med. 2008 Jul-Aug;14(4):60-3.	Vinjamury SP	Altern Ther Health Med	2008	2008-07-12
Chiropractic treatment of temporomandibular disorders using the activator adjusting instrument and protocol	0	0	1	12	0	M	23	1.53333	0		1	1	66		DeVocht JW, Schaeffer W, Lawrence DJ.	Altern Ther Health Med. 2005 Nov-Dec;11(6):70-3.	DeVocht JW	Altern Ther Health Med	2005	2005-12-03
Chiropractic/dental cotreatment of lumbosacral pain with temporomandibular joint involvement	0	0	1	9	0	M	25	1.04167	1	DDS	1	1	68		Chinappi AS Jr, Getzoff H.	J Manipulative Physiol Ther. 1996 Nov-Dec;19(9):607-12.	Chinappi AS Jr	J Manipulative Physiol Ther	1996	1996-11-01
Chiropractic/rehabilitative management of chronic headaches: A retrospective case report	0	1	1	9	1	G	2	0.117647	0		1	1	20		Novicky SD	J Chiropr Med	Novicky SD	J Chiropr Med	2003
Chiropractic/rehabilitative management of post-surgical disc herniation: A retrospective case report	0	1	1	10	1	M	18	1.125	0		1	1	20		Estadt GM	J Chiropr Med	Estadt GM	J Chiropr Med	2004
Chiropractors and collaborative care: An overview illustrated with a case report	0	1	1	11	1	G	16	1.6	1	MD (family medicine), RN, psychology	1	1	10		Riva JJ, Muller GD, Hornich AA, Mior SA, Gupta A, Burnie SJ	J Can Chiropr Assoc	Riva JJ, Muller GD, Hornich AA, Mior SA, Gupta A, Burnie SJ	J Can Chiropr Assoc	2010
Chondrosarcoma and myositis ossificans	0	0	1	4	0	C	8	0.363636	0		1	1	68		Le Roux DA.	J Manipulative Physiol Ther. 1998 Nov-Dec;21(9):640-8.	Le Roux DA	J Manipulative Physiol Ther	1998	1998-12-30
Chronic Achilles tendinopathy: A case study of treatment incorporating active and passive tissue warm-up, Graston Technique®, ART®, eccentric exercise, and cryotherapy	0	1	0	21	1	M	70	7.77778	0		1	1	10		Miners AL, Bougie TL	J Can Chiropr Assoc	Miners AL, Bougie TL	J Can Chiropr Assoc	2011
Chronic costochondritis in an adolescent competitive swimmer: A case report	1	1	1	10	1	M	8	0.8	0		1	1	10		Cubos J, Cubos A, Di Stephano F	J Can Chiropr Assoc	Cubos J, Cubos A, Di Stephano F	J Can Chiropr Assoc	2010
Chronic exertional compartment syndrome in a healthy young man	0	0	0	9	0	M	4	1	0		1	1	20		Joubert SV, Duarte MA	J Chiropr Med	Joubert SV	J Chiropr Med	2016
Chronic fatigue syndrome	0	0	1	3	0	R	0	0	0		1	1	68		Gerow G, Poierier MB, Alt R.	J Manipulative Physiol Ther. 1992 Oct;15(8):529-35.	Gerow G	J Manipulative Physiol Ther	1992	1992-10-01
Chronic High Hamstring Tendinopathy and Sacroiliac Segmental Dysfunction in a Mature Tae Kwon Do Athlete: A Case Study	0	1	1	18	1	S	0	0	0		1	1	20		Moore A, Sergent A.	J Chiropr Med. 2019 Dec;18(4):317-320. doi: 10.1016/j.jcm.2019.07.005. Epub 2020 Sep 3.	Moore A	J Chiropr Med	2019	2020-09-21	PMC7486462		10.1016/j.jcm.2019.07.005
Chronic migraine and chiropractic rehabilitation: A case report	0	1	1	8	1	G	4	0.235294	0		1	1	20		Davis RC	J Chiropr Med	Davis RC	J Chiropr Med	2003
Chronic myelogenous leukemia in a 16-yr-old	1	0	0	6	0	C	3	0.115385	0		1	1	68		Plezbert JA, Bose M, Carlisle G.	J Manipulative Physiol Ther. 1994 Nov-Dec;17(9):610-3.	Plezbert JA	J Manipulative Physiol Ther	1994	1994-11-01
Chronic pain due to Little Leaguer's Shoulder in an adolescent baseball pitcher: a case report	0	1	0	15	1	M	0	0	0		1	1	10		Wasylynko D.	J Can Chiropr Assoc. 2015 Dec;59(4):383-9.	Wasylynko D	J Can Chiropr Assoc	2015	2016-01-28	PMC4711329
Chronic Progressive External Ophthalmoplegia and Bilateral Vestibular Hypofunction: Balance, Gait, and Eye Movement Before and After Multimodal Chiropractic Care: A Case Study	0	1	1	22	1	H6	0	0	0		1	1	20		Russell BS, Hosek RS, Hoiriis KT, Drake ED.	J Chiropr Med. 2019 Jun;18(2):144-154. doi: 10.1016/j.jcm.2018.11.004. Epub 2019 Jul 1.	Russell BS	J Chiropr Med	2019	2019-08-02	PMC6656914		10.1016/j.jcm.2018.11.004
Chronic recurrent multifocal osteomyelitis in a 13 year old female athlete: A case report	1	1	0	14	1	M	3	0.428571	0		1	1	10		Ferguson B, Gryfe D, Hsu W	J Can Chiropr Assoc	Ferguson B, Gryfe D, Hsu W	J Can Chiropr Assoc	2013
Classic migraine or not classic migraine: that is the question	0	0	1	10	1	G	10	0.416667	1	DO (Unlisted specialty)	1	1	30		Bonello R, Tuchin PJ	Australas Chiropr Osteopathy	Bonello R	Australas Chiropr Osteopathy	1996
Cleidocranial dysplasia: A case report	0	1	1	5	1	Q	20	1.11111	0		1	1	10		Feldman VB	J Can Chiropr Assoc	Feldman VB	J Can Chiropr Assoc	2002
Clinical and quality of life changes in a patient with cervical spinal stenosis following chiropractic and homeopathic care	0	0	1	18	0	M	1	0.0625	0		1	1	66		Owen J, Green BN.	Altern Ther Health Med. 2004 May-Jun;10(3):74-6.	Owen J	Altern Ther Health Med	2004	2004-05-25
Clinical and sonographic evaluation of a lower extremity angioleiomyoma in a 52-year-old woman	0	0	0	13	0	C	4	1	0		1	1	20		Mattox R, Welk AB, Kettner NW, Jokerst A, Van Kirk B,	J Chiropr Med	Mattox R	J Chiropr Med	2016
Clinical application of the Turkish Get-Up to an acute shoulder injury in a competitive Brazilian Jiu-Jitsu athlete	0	0	1	17	0	M	1	1	0		1	1	46		Shaw T.	J Bodyw Mov Ther. 2019 Jul;23(3):628-633. doi: 10.1016/j.jbmt.2019.02.002. Epub 2019 Feb 7.	Shaw T	J Bodyw Mov Ther	2019	2019-09-30			10.1016/j.jbmt.2019.02.002
Clinical considerations in the chiropractic management of the patient with Marfan syndrome	0	0	1	12	0	Q	8	0.4	1	MD (family medicine)	1	1	68		Tuling JR, Crowther ET, McCord P.	J Manipulative Physiol Ther. 2000 Sep;23(7):498-502. doi: 10.1067/mmt.2000.108815.	Tuling JR	J Manipulative Physiol Ther	2000	2000-09-27			10.1067/mmt.2000.108815
Clinical detection of abdominal aortic aneurysm in a 74-year-old man in chiropractic practice	0	0	1	13	0	I	10	1	0		1	1	20		de Boer NJ, Knaap SFC, De Zoete A	J Chiropr Med	de Boer NJ	J Chiropr Med	2010
Clinical instability of the lumbar spine	0	0	1	6	0	M	9	0.3	0		1	1	68		Pipher WL	J Manipulative Physiol Ther	Pipher WL	J Manipulative Physiol Ther	1990
Clinical management of an adult with erythema infectiosum: A retrospective case report	0	1	0	12	1	A	0	0	0		1	1	10		Gryfe D, Wong C	J Can Chiropr Assoc	Gryfe D, Wong C	J Can Chiropr Assoc	2019
Clinical management of benign joint hypermobility syndrome: A case series	0	1	1	10	1	M	0	0	0		1	1	10		Boudreau PA, Steiman I, Mior S	J Can Chiropr Assoc	Boudreau PA, Steiman I, Mior S	J Can Chiropr Assoc	2020
Clinical presentation and chiropractic treatment of Tietze syndrome: A 34-year-old female with left-sided chest pain	0	0	1	15	1	M	9	1	0		1	1	20		Gijsbers E, Knaap SFC	J Chiropr Med	Gijsbers E	J Chiropr Med	2011
Clinical presentation of a patient with multiple sclerosis and response to manual chiropractic adjustive therapies	0	0	1	15	0	G	12	0.444444	0		1	1	68		Stude DE, Mick T.	J Manipulative Physiol Ther. 1993 Nov-Dec;16(9):595-600.	Stude DE	J Manipulative Physiol Ther	1993	1993-11-01
Clinical presentation of a patient with thoracic myelopathy at a chiropractic clinic	0	0	1	12	0	M	3	0.375	1	PT	1	1	20		Gay CW, Bishop MD, Beres JL	J Chiropr Med	Gay CW	J Chiropr Med	2012
Clinical presentation of an adolescent female synchronized swimmer with a simple bone cyst in the proximal humerus:	1	0	0	17	1	M	0	0	0		1	1	10		Savic M, Lee A, Hook A	J Can Chiropr Assoc	Savic M, Lee A, Hook A	J Can Chiropr Assoc	2019
Clinical presentation, quantitative sensory testing, and therapy of 2 patients with fourth thoracic syndrome	0	0	1	14	0	M	10	0.714286	0		1	1	68		Mellick GA, Mellick LB	J Manipulative Physiol Ther	Mellick GA	J Manipulative Physiol Ther	2006
Clinical Reasoning: Partial Horner syndrome and upper right limb symptoms following chiropractic manipulation	0	0	1	13	1	I	5	1	0		0	0	351		Foss-Skiftesvik J, Hougaard MG, Larsen VA, Hansen K.	Neurology. 2015 May 26;84(21):e175-80. doi: 10.1212/WNL.0000000000001616.	Foss-Skiftesvik J	Neurology	2015	2015-05-27			10.1212/WNL.0000000000001616
Closed reduction of a rare type III dislocation of the first metatarsophalangeal joint	0	0	0	13	0	S	7	0.291667	1	PT	1	1	68		Tondera EK, Baker CC.	J Manipulative Physiol Ther. 1996 Sep;19(7):475-9.	Tondera EK	J Manipulative Physiol Ther	1996	1996-09-01
Coexistent vascular and spinal claudication: A report of two cases	0	1	1	10	1	I	3	0.0909091	0		1	1	10		Thiel HW, Mior SA	J Can Chiropr Assoc	Thiel HW	J Can Chiropr Assoc	1987
Collaborative care for a patient with complex low back pain and long-term tobacco use: a case report	0	1	1	17	1	M	4	0.8	1	RN	1	1	10		Seidman MB, Vining RD, Salsbury SA.	J Can Chiropr Assoc. 2015 Sep;59(3):216-25.	Seidman MB	J Can Chiropr Assoc	2015	2015-10-27	PMC4593044
Comanagement and collaborative care of a 20-year-old female with acute viral torticollis	0	0	1	12	0	M	7	0.636364	0		1	1	68		Kaufman R.	J Manipulative Physiol Ther. 2009 Feb;32(2):160-5. doi: 10.1016/j.jmpt.2008.12.008.	Kaufman R	J Manipulative Physiol Ther	2009	2009-02-27			10.1016/j.jmpt.2008.12.008
Combination Acupuncture and Cupping for Treating Adult Idiopathic Scoliosis	0	0	1	9	0	M	0	0	1	Acupuncture	1	4	13		Boehland T, Montgomery AD, Mortenson M.	Med Acupunct. 2020 Aug 1;32(4):229-233. doi: 10.1089/acu.2020.1411. Epub 2020 Aug 13.	Boehland T	Med Acupunct	2020	2020-09-04	PMC7455474		10.1089/acu.2020.1411
Combination of acupuncture and spinal manipulative therapy: Management of a 32-year-old patient with chronic tension-type headache and migraine	0	0	1	18	1	G	15	1.875	0		1	1	20		Ohlsen BA	J Chiropr Med	Ohlsen BA	J Chiropr Med	2012
Combination of manipulation, exercise, and physical therapy for the treatment of a 57-year-old woman with lateral epicondylitis	0	0	0	17	0	M	23	2.09091	0		1	1	68		Radpasand M.	J Manipulative Physiol Ther. 2009 Feb;32(2):166-72. doi: 10.1016/j.jmpt.2008.12.007.	Radpasand M	J Manipulative Physiol Ther	2009	2009-02-27			10.1016/j.jmpt.2008.12.007
Comminuted scapular body fractures: A report of three cases managed conservatively in chiropractic settings	0	1	1	14	1	S	3	0.428571	0		1	1	10		Scarano JL, Richardson M, Taylor JA.	J Can Chiropr Assoc. 2013 Jun;57(2):176-84.	Scarano JL	J Can Chiropr Assoc	2013	2013-06-12	PMC3661185
Common diagnostic challenges posed by North American blastomycosis as seen in a patient from Toronto, Canada	0	0	0	16	0	A	1	0.0555556	0		1	1	10		Feldman VB, Leone N	J Can Chiropr Assoc	Feldman VB, Leone N	J Can Chiropr Assoc	2002
Community-acquired methicillin-resistant Staphylococcus aureus: A potential diagnosis for a 16-year-old athlete with knee pain	1	0	0	14	1	A	3	0.3	0		1	1	20		Larkin-Thier SM, Barber VA, Livdans-Forret AB, Harvey PJ	J Chiropr Med	Larkin-Thier SM	J Chiropr Med	2010
Complementary and Alternative Medicine in the School-Age Child With Autism	1	0	0	10	0	F	13	3.67	0		1	0	46		Nath D.	J Pediatr Health Care. 2017 May-Jun;31(3):393-397. doi: 10.1016/j.pedhc.2016.12.001. Epub 2016 Dec 22.	Nath D	J Pediatr Health Care	2017	2016-12-27			10.1016/j.pedhc.2016.12.001
Complications of cervical manipulation: a case report of fatal brainstem infarct with review of the mechanisms and predisposing factors	0	1	1	19	1	I	33	1	0		0	0		35	Jentzen JM, Amatuzio J, Peterson GF.	J Forensic Sci. 1987 Jul;32(4):1089-94.	Jentzen JM	J Forensic Sci	1987	1987-07-01
Complications of chiropractic treatment for back pain	0	0	1	7	0	M	23	0.71875	0		0	0	94		Shvartzman P, Abelson A.	Postgrad Med. 1988 May 15;83(7):57-8, 61. doi: 10.1080/00325481.1988.11700283.	Shvartzman P	Postgrad Med	1988	1988-05-15			10.1080/00325481.1988.11700283
Comprehensive management of medial tibial stress syndrome	0	0	0	7	0	M	6	0.333333	0		1	1	20		Krenner BJ	J Chiropr Med	Krenner BJ	J Chiropr Med	2002
Compression fractures in patients undergoing spinal manipulative therapy	0	0	1	8	0	S	40	1.42857	1	MD (Neurology)	0	1	68		Haldeman S, Rubinstein SM.	J Manipulative Physiol Ther. 1992 Sep;15(7):450-4.	Haldeman S	J Manipulative Physiol Ther	1992	1992-09-01
Congenital dislocation of the hip and adult low back pain: A report of three cases	0	1	1	15	1	Q	2	0.0625	1	MD (Orthopedic surgery)	1	1	10		Kitchen RG, Mierau D, Cassidy JD, Dupuis P	J Can Chiropr Assoc	Cassidy JD, Kitchen RG, Mierau D	J Can Chiropr Assoc	1988
Congenital dislocation of the hip: A case report	1	1	0	8	1	Q	1	0.0322581	0		1	1	10		Quon JA, Cassidy JD, O'Connor SM, Mierau DR	J Can Chiropr Assoc	Quon JA	J Can Chiropr Assoc	1989
Congenital laxity of the transverse atlantal ligament producing atlanto-axial subluxation: A case report	0	1	1	13	1	M	0	0	0		1	1	10		Mick TJ	J Can Chiropr Assoc	Mick TJ	J Can Chiropr Assoc	1988
Congenital scoliosis in non-identical twins: Case reports and literature review	1	1	1	10	1	Q	4	0.666667	0		1	1	10		Greenwood D, Bogar W	J Can Chiropr Assoc	Greenwood D, Bogar W	J Can Chiropr Assoc	2014
Congestive heart failure: a review and case report from a chiropractic teaching clinic	0	1	1	13	1	I	6	0.4	0		1	1	68		Osterhouse MD, Kettner NW, Boesch R.	J Manipulative Physiol Ther. 2005 Jun;28(5):356-64. doi: 10.1016/j.jmpt.2005.04.004.	Osterhouse MD	J Manipulative Physiol Ther	2005	2005-06-21			10.1016/j.jmpt.2005.04.004
Conservative and chiropractic treatment of meralgia paresthetica: review and case report	0	1	0	11	1	G	9	0.236842	0		1	1	68		Kadel RE, Godbey WD, Davis BP.	J Manipulative Physiol Ther. 1982 Jun;5(2):73-8.	Kadel RE	J Manipulative Physiol Ther	1982	1982-06-01
Conservative care of De Quervain's tenosynovitis/ tendinopathy in a warehouse worker and recreational cyclist: a case report	0	1	0	17	1	M	23	2.875	0		1	1	10		Howell ER.	J Can Chiropr Assoc. 2012 Jun;56(2):121-7.	Howell ER	J Can Chiropr Assoc	2012	2012-06-08	PMC3364061
Conservative care of pediatric acquired torticollis: A report of 2 cases	1	1	1	11	1	M	2	0.666667	0		1	1	20		Young MD, Young JL	J Chiropr Med	Young MD	J Chiropr Med	2017
Conservative care of sports hernias within soccer players: a case series	0	1	0	11	1	M	42	5.25	0		1	1	46		Yuill EA, Pajaczkowski JA, Howitt SD.	J Bodyw Mov Ther. 2012 Oct;16(4):540-8. doi: 10.1016/j.jbmt.2012.04.004. Epub 2012 May 5.	Yuill EA	J Bodyw Mov Ther	2012	2012-10-06			10.1016/j.jbmt.2012.04.004
Conservative care of temporomandibular joint disorder in a 35-year-old patient with spinal muscular atrophy type III: A case study	0	1	1	19	1	G	8	0.727273	0		1	1	20		Houle S, Descarreaux M	J Chiropr Med	Houle S	J Chiropr Med	2009
Conservative chiropractic care of lateral epicondylitis	0	0	0	6	0	M	22	1.1	0		1	1	68		Kaufman RL.	J Manipulative Physiol Ther. 2000 Nov-Dec;23(9):619-22. doi: 10.1067/mmt.2000.110942.	Kaufman RL	J Manipulative Physiol Ther	2000	2001-01-06			10.1067/mmt.2000.110942
Conservative management of a 31 year old male with left sided low back and leg pain: a case report	0	1	1	19	1	M	1	0.125	0		1	1	10		Howell ER.	J Can Chiropr Assoc. 2012 Sep;56(3):225-32.	Howell ER	J Can Chiropr Assoc	2012	2012-09-22	PMC3430456
Conservative management of a case of medial epicondylosis in a recreational squash player	0	1	0	13	0	M	9	1	0		1	1	10		Hudes K	J Can Chiropr Assoc	Hudes K	J Can Chiropr Assoc	2011
Conservative management of a case of tarsal tunnel syndrome	0	1	0	9	0	G	23	2.3	0		1	1	10		Hudes K	J Can Chiropr Assoc	Hudes K	J Can Chiropr Assoc	2010
Conservative management of a chronic recurrent flexor hallucis longus stenosing tenosynovitis in a pre-professional ballet dancer: A case report	0	1	0	19	1	M	0	0	0		1	1	10		Wentzell M	J Can Chiropr Assoc	Wentzell M	J Can Chiropr Assoc	2018
Conservative management of a lumbar compression fracture in an osteoporotic patient: a case report	0	1	1	14	1	S	13	1.625	0		1	1	10		Papa JA.	J Can Chiropr Assoc. 2012 Mar;56(1):29-39.	Papa JA	J Can Chiropr Assoc	2012	2012-03-30	PMC3280116
Conservative management of a patient with lumbar disc disease; averting lumbar disc surgery	0	0	1	13	0	M	5	0.333333	0		1	1	20		Greathouse JE	J Chiropr Med	Greathouse JE	J Chiropr Med	2005
Conservative management of a type III acromioclavicular separation: A case report and 10-year follow-up	0	1	1	14	1	S	7	0.777778	0		1	1	20		Robb AJ, Howitt S	J Chiropr Med	Robb AJ	J Chiropr Med	2011
Conservative management of Achilles Tendinopathy: a case report	0	1	0	8	1	M	36	4.5	0		1	1	10		Papa JA.	J Can Chiropr Assoc. 2012 Sep;56(3):216-24.	Papa JA	J Can Chiropr Assoc	2012	2012-09-22	PMC3430455
Conservative management of an elite ice hockey goaltender with femoroacetabular impingement (FAI): a case report	0	1	1	15	1	M	17	3.4	0		1	1	10		MacIntyre K, Gomes B, MacKenzie S, D'Angelo K.	J Can Chiropr Assoc. 2015 Dec;59(4):398-409.	MacIntyre K	J Can Chiropr Assoc	2015	2016-01-28	PMC4711332
Conservative management of an L4-L5 left nuclear disk prolapse with a sequestrated segment	0	0	1	13	0	M	15	0.535714	0		1	1	68		Neault CC.	J Manipulative Physiol Ther. 1992 Jun;15(5):318-22.	Neault CC	J Manipulative Physiol Ther	1992	1992-06-01
Conservative management of De Quervain's stenosing tenosynovitis: a case report	0	1	0	10	1	M	43	5.375	0		1	1	10		Papa JA.	J Can Chiropr Assoc. 2012 Jun;56(2):112-20.	Papa JA	J Can Chiropr Assoc	2012	2012-06-08	PMC3364060
Conservative management of femoral anterior glide syndrome: a case series	0	1	0	10	1	M	1	0.5	0		1	1	10		Grant C, Pajaczkowski JA	J Can Chiropr Assoc	Grant C, Pajaczkowski JA	J Can Chiropr Assoc	2018
Conservative management of groin pain during pregnancy: A descriptive case study	0	1	1	11	1	O	12	0.8	0		1	1	20		Skaggs CD, Ducar D	J Chiropr Med	Ducar D	J Chiropr Med	2005
Conservative management of idiopathic anterior atlantoaxial subluxation without neurological deficits in an 83-year-old female: A case report	0	1	1	17	1	S	5	0.833333	0		1	1	10		Marchand AA, Wong JJ	J Can Chiropr Assoc	Marchand AA	J Can Chiropr Assoc	2014
Conservative Management of Mechanical Neck Pain in a Helicopter Pilot	0	0	1	10	0	M	3	0.6	0		1	7	66		Alagha B.	Aerosp Med Hum Perform. 2015 Oct;86(10):907-10. doi: 10.3357/AMHP.4319.2015.	Alagha B	Aerosp Med Hum Perform	2015	2015-11-14			10.3357/AMHP.4319.2015
Conservative management of Morel-Lavallée lesion: A case study	0	1	0	8	1	S	1	1	0		1	1	10		Vander Doelen T, Manis A	J Can Chiropr Assoc	Vander Doelen T	J Can Chiropr Assoc	2019
Conservative management of MRI-confirmed knee osteoarthritis with instrument-assisted soft-tissue mobilization, joint manipulation, and platelet-rich plasma	0	0	0	15	0	M	2	0.666667	0		1	1	10		Karmali A	J Can Chiropr Assoc	Karmali A	J Can Chiropr Assoc	2017
Conservative management of posterior ankle impingement: A case report	0	1	0	9	1	M	8	2	0		1	1	10		Senécal I, Richer N	J Can Chiropr Assoc	Senécal I	J Can Chiropr Assoc	2016
Conservative management of posterior interosseous neuropathy in an elite baseball pitcher's return to play: A case report and review of the literature	0	1	0	22	1	S	16	1.45455	0		1	1	10		Robb A, Sajko S	J Can Chiropr Assoc	Robb A, Sajko S	J Can Chiropr Assoc	2009
Conservative management of post-surgical urinary incontinence in an adolescent using applied kinesiology: a case report	1	1	1	15	1	N	11	1.22222	0		1	1	86		Cuthbert SC, Rosner AL.	Altern Med Rev. 2011 Jun;16(2):164-71.	Cuthbert SC	Altern Med Rev	2011	2011-06-09
Conservative management of posttraumatic cervical intersegmental hypermobility and anterior subluxation	1	0	1	10	0	S	6	0.24	0		1	1	68		BenEliyahu DJ.	J Manipulative Physiol Ther. 1995 Jun;18(5):315-21.	BenEliyahu DJ	J Manipulative Physiol Ther	1995	1995-06-01
Conservative management of recurrent lumbar disk herniation with epidural fibrosis: A case report	0	1	1	13	1	M	3	0.375	0		1	1	20		Welk AB, Werdehausen DN, Kettner NW	J Chiropr Med	Welk AB	J Chiropr Med	2012
Conservative management of symptomatic carpal bossing in an elite hockey player: A case report	0	1	0	14	1	M	14	1.27273	0		1	1	10		Kissel P	J Can Chiropr Assoc	Kissel P	J Can Chiropr Assoc	2009
Conservative management of uncomplicated mechanical neck pain in a military aviator	0	0	1	11	0	M	20	2	0		1	1	10		Green BN, Dunn AS, Pearce SM, Johnson CD	J Can Chiropr Assoc	Green BN, Dunn AS, Pearce SM, Johnson CD	J Can Chiropr Assoc	2010
Conservative therapy for complex regional pain syndrome type I [CRPS] in a paediatric patient: A case study	1	1	1	17	1	G	10	0.909091	0		1	1	10		Beck RW	J Can Chiropr Assoc	Beck RW	J Can Chiropr Assoc	2009
Conservative treatment of a female collegiate volleyball player with costochondritis	0	0	0	10	0	M	56	4.30769	1	MD (Family medicine)	1	1	68		Aspegren D, Hyde T, Miller M	J Manipulative Physiol Ther	Aspegren D	J Manipulative Physiol Ther	2007
Conservative treatment of a patient with previously unresponsive whiplash-associated disorders using clinical biomechanics of posture rehabilitation methods	0	0	1	17	0	M	28	1.86667	1	MD (Radiology)	1	1	68		Ferrantelli JR, Harrison DE, Harrison DD, Stewart D.	J Manipulative Physiol Ther. 2005 Mar-Apr;28(3):e1-8. doi: 10.1016/j.jmpt.2005.02.006.	Ferrantelli JR	J Manipulative Physiol Ther	2005	2005-04-28			10.1016/j.jmpt.2005.02.006
Conservative treatment of a patient with syringomyelia using chiropractic biophysics protocols	0	0	1	11	0	G	9	0.6	0		1	1	68		Haas JW, Harrison DE, Harrison DD, Bymers B.	J Manipulative Physiol Ther. 2005 Jul-Aug;28(6):452. doi: 10.1016/j.jmpt.2005.06.005.	Haas JW	J Manipulative Physiol Ther	2005	2005-08-13			10.1016/j.jmpt.2005.06.005
Conservative treatment of a rock climber with a SLAP lesion: a case report	0	1	1	13	1	S	4	0.8	0		1	1	10		Blanchette MA, Pham AT, Grenier JM.	J Can Chiropr Assoc. 2015 Sep;59(3):238-44.	Blanchette MA	J Can Chiropr Assoc	2015	2015-10-27	PMC4593038
Conservative treatment of a tibialis posterior strain in a novice triathlete: A case report	0	1	0	14	1	M	60	5.45455	0		1	1	10		Howitt SD, Jung S, Hammonds N	J Can Chiropr Assoc	Howitt SD	J Can Chiropr Assoc	2009
Conservative treatment of calcific trochanteric bursitis	0	0	1	6	0	M	14	0.538462	0		1	1	68		Gerber JM, Herrin SO.	J Manipulative Physiol Ther. 1994 May;17(4):250-2.	Gerber JM	J Manipulative Physiol Ther	1994	1994-05-01
Conservative treatment of torn medial meniscus via mechanical force, manually assisted short lever chiropractic adjusting procedures	0	0	0	16	0	S	18	0.692308	0		1	1	68		Polkinghorn BS.	J Manipulative Physiol Ther. 1994 Sep;17(7):474-84.	Polkinghorn BS	J Manipulative Physiol Ther	1994	1994-09-01
Consider chiropractic management of thoracic outlet syndrome	0	0	1	7	0	G	0	0	1	RN/MSN	1	7	21		Beckett RH, Lundy KC.	Nurse Pract. 1992 Jul;17(7):9, 13.	Beckett RH	Nurse Pract	1992	1992-07-01
Correction of Grade 2 Spondylolisthesis Following a Non-Surgical Structural Spinal Rehabilitation Protocol Using Lumbar Traction: A Case Study and Selective Review of Literature	0	1	1	23	1	M	5	1	0		1	2	16		Fedorchuk C, Lightstone DF, McRae C, Kaczor D.	J Radiol Case Rep. 2017 May 31;11(5):13-26. doi: 10.3941/jrcr.v11i5.2924. eCollection 2017 May.	Fedorchuk C	J Radiol Case Rep	2017	2018-01-05	PMC5743136		10.3941/jrcr.v11i5.2924
Correction of progressive idiopathic scoliosis utilizing neuromuscular stimulation and manipulation: a case report	1	1	1	13	1	M	26	0.787879	0		1	1	68		Aspegren DD, Cox JM.	J Manipulative Physiol Ther. 1987 Aug;10(4):147-56.	Aspegren DD	J Manipulative Physiol Ther	1987	1987-08-01
Cortex-sparing infarction in triple cervical artery dissection following chiropractic neck manipulation	0	0	1	11	0	I	4	1	0		0	0	8		Melikyan G, Kamran S, Akhtar N, Deleu D, Miyares FR.	Qatar Med J. 2016 Jan 14;2015(2):16. doi: 10.5339/qmj.2015.16. eCollection 2015.	Melikyan G	Qatar Med J	2016	2016-02-03	PMC4719436		10.5339/qmj.2015.16
Cox decompression chiropractic manipulation of a patient with postsurgical lumbar fusion: A case report	0	1	1	14	1	M	15	1.66667	0		1	1	20		Kruse RA, Cambron JA	J Chiropr Med	Kruse RA	J Chiropr Med	2011
Cox decompression manipulation and guided rehabilitation of a patient with a post surgical C6-C7 fusion with spondylotic myelopathy and concurrent L5-S1 radiculopathy	0	0	1	22	0	M	4	0.666667	0		1	1	20		Joachim GC	J Chiropr Med	Joachim GC	J Chiropr Med	2014
Cranial treatment and spinal manipulation for a patient with low back pain: A case study	0	1	1	15	1	M	1	0.2	0		1	1	20		Powell W, Knaap SFC	J Chiropr Med	Powell W	J Chiropr Med	2015
Cross-frictional therapy and stretching for the treatment of palmar adhesions due to Dupuytren's contracture: a prospective case study	0	1	0	18	1	M	14	1.75	1	MD (Family medicine)	1	1		141	Christie WS, Puhl AA, Lucaciu OC.	Man Ther. 2012 Oct;17(5):479-82. doi: 10.1016/j.math.2011.11.001. Epub 2011 Nov 27.	Christie WS	Man Ther	2012	2011-11-30			10.1016/j.math.2011.11.001
Current perception threshold in evaluating foot pain. Two case presentations	0	1	0	10	0	M	2	0.0689655	0		1	0		8	Hill RS, Lawrence A.	J Am Podiatr Med Assoc. 1991 Mar;81(3):150-4. doi: 10.7547/87507315-81-3-150.	Hill RS	J Am Podiatr Med Assoc	1991	1991-03-01			10.7547/87507315-81-3-150
Daily activity patterns of an adult experiencing lower back pain undergoing electro-acupuncture: a case study	0	1	1	15	1	M	7	0.636364	0		1	7	47		Koski BL, Dunn KS, Shebuski MR.	Pain Manag Nurs. 2009 Dec;10(4):188-96. doi: 10.1016/j.pmn.2008.06.001. Epub 2008 Dec 27.	Koski BL	Pain Manag Nurs	2009	2009-12-01			10.1016/j.pmn.2008.06.001
Deep burns caused by far-infrared rays in a chiropractic sales centre	0	0	0	11	0	S	6	0.461538	0		0	7	19		Habib ME, Punnoose T, Thomas C.	Ann Burns Fire Disasters. 2007 Jun 30;20(2):104-6.	Habib ME	Ann Burns Fire Disasters	2007	2011-10-13	PMC3188055
Degenerative lumbar spinal stenosis and its imposters: Three case studies	0	1	1	10	1	M	11	1.83333	0		1	1	10		Ammendolia C	J Can Chiropr Assoc	Ammendolia C	J Can Chiropr Assoc	2014
Degenerative spondylolisthesis of C7 and L4 in same patient	0	0	1	9	0	M	6	0.1875	0		1	1	68		Cox JM, Aspegren DD.	J Manipulative Physiol Ther. 1988 Jun;11(3):195-205.	Cox JM	J Manipulative Physiol Ther	1988	1988-06-01
Delayed diagnosis of an isolated posterolateral corner injury: A case report	0	1	0	11	1	S	1	0.25	0		1	1	10		Welsh P, deGraauw C, Whitty D	J Can Chiropr Assoc	Welsh P	J Can Chiropr Assoc	2016
Delayed posttraumatic vertebral collapse with intravertebral vacuum cleft	0	0	1	8	0	S	41	2.27778	0		1	1	68		Osterhouse MD, Kettner NW.	J Manipulative Physiol Ther. 2002 May;25(4):270-5. doi: 10.1067/mmt.2002.123164.	Osterhouse MD	J Manipulative Physiol Ther	2002	2002-05-22			10.1067/mmt.2002.123164
Delayed-onset post-traumatic headache after a motor vehicle collision: a case report	0	1	1	11	1	G	2	0.153846	0		1	1	10		Stupar M, Kim PSY	J Can Chiropr Assoc	Stupar M	J Can Chiropr Assoc	2007
Destructive arthritis of the hip in a patient with Crohn's disease	0	0	0	11	0	K	1	0.037037	1	MR (Radiology)	1	1	68		Tibbles AC, Mierau DR, Sibley J.	J Manipulative Physiol Ther. 1993 Nov-Dec;16(9):601-4.	Tibbles AC	J Manipulative Physiol Ther	1993	1993-11-01
Detection of a radial head fracture by imaging methods versus clinical methods: A case report	0	1	0	15	1	S	1	0.05	0		1	1	10		Tuling JR	J Can Chiropr Assoc	Tuling JR	J Can Chiropr Assoc	2000
Detection of stress fractures in athletes and nonathletes	1	0	0	8	0	M	1	0.0322581	0		1	1	68		Aspegren D, Cox JM, Benak DR	J Manipulative Physiol Ther	Aspegren	J Manipulative Physiol Ther	1989
Detection of syringomyelia in a pediatric patient with mild scoliosis: A case report	1	1	1	13	1	G	4	0.666667	0		1	1	10		Kanga I, Wong JJ, Stern PJ	J Can Chiropr Assoc	Kanga I, Wong JJ, Stern PJ	J Can Chiropr Assoc	2014
Diabetic neuropathy — A case report	0	1	1	6	0	E	0	0	0		1	1	10		DeGruchy J	J Can Chiropr Assoc	DeGruchy J	J Can Chiropr Assoc	1978
Diagnosis and management of “an apparent mechanical” femoral mononeuropathy: a case study	0	1	1	12	1	G	5	0.384615	0		1	1	10		Desmarais A, Descarreaux M	J Can Chiropr Assoc	Desmarais A	J Can Chiropr Assoc	2007
Diagnosis and management of posttraumatic piriformis syndrome: a case study	0	1	1	10	1	G	25	1.78571	0		1	1	68		Normand MC, Descarreaux M, Mayrand N, Fortin J	J Manipulative Physiol Ther	Normand MC	J Manipulative Physiol Ther	2006
Diagnosis and manipulative treatment in diabetic polyneuropathy and its relation to intertarsal joint dysfunction	0	0	0	14	0	E	15	0.576923	0		1	1	68		Murphy DR.	J Manipulative Physiol Ther. 1994 Jan;17(1):29-37.	Murphy DR	J Manipulative Physiol Ther	1994	1994-01-01
Diagnosis and serial sonography of a proximal fifth metatarsal stress fracture	0	0	0	11	0	M	13	1.85714	0		1	1	20		Battaglia PJ, Kaeser MA, Kettner NW	J Chiropr Med	Battaglia PJ	J Chiropr Med	2013
Diagnosis of a 64-year-old patient presenting with suspected lumbar spinal stenosis: An evidence-based case report	0	1	1	15	1	M	1	0.2	0		1	1	10		Emary PC	J Can Chiropr Assoc	Emary PC	J Can Chiropr Assoc	2015
Diagnosis of low back pain, secondary to prostate metastasis to the lumbar spine, by digital rectal examination and serum prostate-specific antigen	0	0	1	21	0	C	6	0.230769	0		1	1	68		Johnson TL Jr.	J Manipulative Physiol Ther. 1994 Feb;17(2):107-12.	Johnson TL Jr	J Manipulative Physiol Ther	1994	1994-02-01
Diagnosis of trochanteric bursitis versus femoral neck stress fracture	0	0	0	9	0	M	47	2.04348	1	PT	1	3	142		Jones DL, Erhard RE.	Phys Ther. 1997 Jan;77(1):58-67. doi: 10.1093/ptj/77.1.58.	Jones DL	Phys Ther	1997	1997-01-01			10.1093/ptj/77.1.58
Diagnosis, management and post-surgical rehabilitation of an Achilles tendon rupture: A case report	0	1	0	13	1	S	12	0.705882	0		1	1	10		Ramelli FD	J Can Chiropr Assoc	Ramelli FD	J Can Chiropr Assoc	2003
Diagnostic Ultrasonography of an Ankle Fracture Undetectable by Conventional Radiography: A Case Report	0	1	0	13	1	S	1	0.25	0		1	1	20		Daniels CJ, Welk AB, Enix DE.	J Chiropr Med. 2016 Mar;15(1):35-41. doi: 10.1016/j.jcm.2016.02.005. Epub 2016 Feb 26.	Daniels CJ	J Chiropr Med	2016	2016-04-13	PMC4812024		10.1016/j.jcm.2016.02.005
Dialysis-related spondyloarthropathy	0	0	1	2	0	M	4	0.210526	0		1	1	68		Brahee DD, Guebert GM, Virgin B.	J Manipulative Physiol Ther. 2001 Feb;24(2):127-30. doi: 10.1067/mmt.2001.112560.	Brahee DD	J Manipulative Physiol Ther	2001	2001-02-24			10.1067/mmt.2001.112560
Diaphragmatic palsy and chiropractic manipulation	0	0	1	5	0	J	13	0.52	0		0	0	48		Sivakumaran P, Wilsher M.	N Z Med J. 1995 Jul 14;108(1003):279-80.	Sivakumaran P	N Z Med J	1995	1995-07-14
Diaphragmatic paralysis following cervical chiropractic manipulation: case report and review	0	1	1	10	1	J	55	2.89474	0		0	0	279		Schram DJ, Vosik W, Cantral D.	Chest. 2001 Feb;119(2):638-40. doi: 10.1378/chest.119.2.638.	Schram DJ	Chest	2001	2001-02-15			10.1378/chest.119.2.638
Diaphragmatic paralysis following chiropractic manipulation of the cervical spine	0	0	1	9	0	J	43	1.22857	0		0	0	329		Heffner JE.	Arch Intern Med. 1985 Mar;145(3):562-4.	Heffner JE	Arch Intern Med	1985	1985-03-01
Diaphragmatic paralysis following minor cervical trauma	0	0	1	6	0	J	17	1.30769	0		0	0	139		Merino-RamÃ­rez MA, Juan G, RamÃ³n M, Cortijo J, Morcillo EJ.	Muscle Nerve. 2007 Aug;36(2):267-70. doi: 10.1002/mus.20754.	Merino-RamÃ­rez MA	Muscle Nerve	2007	2007-02-15			10.1002/mus.20754
Dietary and lifestyle changes in the treatment of a 23-year-old female patient with migraine	0	0	0	14	0	K	6	1.2	0		1	1	20		Martin BR, Seaman DR	J Chiropr Med	Martin BR	J Chiropr Med	2015
Differential compliance instrument in the treatment of infantile colic: a report of two cases	1	1	1	14	1	R	13	0.722222	0		1	1	68		Leach RA.	J Manipulative Physiol Ther. 2002 Jan;25(1):58-62. doi: 10.1067/mmt.2002.120416.	Leach RA	J Manipulative Physiol Ther	2002	2002-03-19			10.1067/mmt.2002.120416
Differentiating bilateral symptomatic hand osteoarthritis from rheumatoid arthritis using sonography when clinical and radiographic features are nonspecific: A case report	0	1	0	20	1	M	0	0	0		1	1	20		Lewis KL, Battaglia PJ	J Chiropr Med	Lewis KL	J Chiropr Med	2019
Differentiating giant cell tumor of bone from patellofemoral syndrome: a case study	0	1	0	12	1	C	1	0.25	1	PT	1	1	10		Bonar J, Carr SC, De Carvalho D, Wunder JS.	J Can Chiropr Assoc. 2016 Mar;60(1):57-65.	Bonar J	J Can Chiropr Assoc	2016	2016-04-13	PMC4807683
Diffuse idiopathic skeletal hyperostosis (DISH): a review of radiographic features and report of four cases	0	1	1	15	1	M	10	0.4	0		1	1	68		Hoffman LE, Taylor JA, Price D, Gertz G.	J Manipulative Physiol Ther. 1995 Oct;18(8):547-53.	Hoffman LE	J Manipulative Physiol Ther	1995	1995-10-01
Diffuse idiopathic skeletal hyperostosis: a case of dysphagia	0	1	1	8	1	M	10	0.555556	1	SLP	1	1	68		Foshang TH, Mestan MA, Riggs LJ.	J Manipulative Physiol Ther. 2002 Jan;25(1):71-6.	Foshang TH	J Manipulative Physiol Ther	2002	2002-03-19
Discitis in an adult following acupuncture treatment: a case report	0	1	1	10	1	M	9	0.5625	0		1	1	10		Kim PS, Hsu W.	J Can Chiropr Assoc. 2004 Jun;48(2):132-6.	Kim PS	J Can Chiropr Assoc	2004	2007-06-06	PMC1840044
Disk rupture with cauda equina syndrome after chiropractic adjustment	0	0	1	9	0	G	26	0.490566	0		0	0		39	Richard J.	N Y State J Med. 1967 Sep 15;67(18):2496-8.	Richard J	N Y State J Med	1967	1967-09-15
Dissecting hematoma of the internal carotid artery following chiropractic cervical manipulation	0	0	1	11	0	I	98	2.27907	0		0	0	182		Beatty RA.	J Trauma. 1977 Mar;17(3):248-249. doi: 10.1097/00005373-197703000-00014.	Beatty RA	J Trauma	1977	1977-03-01			10.1097/00005373-197703000-00014
Dissection of the internal carotid artery after chiropractic manipulation of the neck	0	0	1	12	0	I	127	5.08	0		0	0	351		Peters M, Bohl J, Thomke F, Kallen KJ, Mahlzahn K, Wandel E, Meyer zum BÃ¼schenfelde KH.	Neurology. 1995 Dec;45(12):2284-6. doi: 10.1212/wnl.45.12.2284.	Peters M	Neurology	1995	1995-12-01			10.1212/wnl.45.12.2284
Dissection of the posterior inferior cerebellar artery in a young adult with cerebellar infarct	0	0	1	14	0	I	9	0.75	0		0	0	21		Jao T, Liu HM, Tang SC, Jeng JS.	Acta Neurol Taiwan. 2008 Dec;17(4):243-7.	Jao T	Acta Neurol Taiwan	2008	2009-03-14
Dissection of the vertebral arteries after manipulation of the cervical spine. Apropos of a case	0	1	1	15	0	I	22	0.611111	0		0	2		38	Cellerier P, Georget AM.	J Radiol. 1984 Mar;65(3):191-6.	Cellerier P	J Radiol	1984	1984-03-01
Dissections of the vertebral artery following cervical chiropractic manipulations	0	0	1	9	0	I	12	0.4	0		0	0	38		Krieger D, Leibold M, BrÃ¼ckmann H.	Dtsch Med Wochenschr. 1990 Apr 13;115(15):580-3. doi: 10.1055/s-2008-1065050.	Krieger D	Dtsch Med Wochenschr	1990	1990-04-13			10.1055/s-2008-1065050
Distraction manipulation reduction of an L5-S1 disk herniation	0	0	1	8	0	M	33	1.22222	0		1	1	68		Cox JM, Hazen LJ, Mungovan M.	J Manipulative Physiol Ther. 1993 Jun;16(5):342-6.	Cox JM	J Manipulative Physiol Ther	1993	1993-06-01
Diversified chiropractic management in the treatment of osteoarthritis of the knee: a case report	0	1	0	14	1	M	20	1.05263	0		1	1	10		Law A	J Can Chiropr Assoc	Law A	J Can Chiropr Assoc	2001
Does 'normal' vision improve with spinal manipulation?	0	0	1	7	0	M	15	0.625	1	DO (Ophthalmology)	1	1	68		Stephens D, Gorman RF.	J Manipulative Physiol Ther. 1996 Jul-Aug;19(6):415-8.	Stephens D	J Manipulative Physiol Ther	1996	1996-07-01
Dormant foramen magnum meningioma 'activated' by chiropractic manipulation	0	0	1	8	0	C	18	0.486486	0		0	0		39	Weintraub MI.	N Y State J Med. 1983 Jul-Sep;83(8-10):1039-40.	Weintraub MI	N Y State J Med	1983	1983-07-01
Double crush syndrome: chiropractic care of an entrapment neuropathy	0	0	1	9	1	G	15	0.517241	0		1	1	68		Mariano KA, McDougle MA, Tanksley GW.	J Manipulative Physiol Ther. 1991 May;14(4):262-5.	Mariano KA	J Manipulative Physiol Ther	1991	1991-05-01
Double patella syndrome with a form of multiple epiphyseal dysplasia	1	0	0	10	0	Q	11	0.44	0		1	1	68		Yochum TR, Sprowl CG, Barry MS.	J Manipulative Physiol Ther. 1995 Jul-Aug;18(6):407-10.	Yochum TR	J Manipulative Physiol Ther	1995	1995-07-01
Dysfunctional uterine bleeding with concomitant low back and lower extremity pain	0	0	1	11	0	N	5	0.172414	0		1	1	68		Stude DE.	J Manipulative Physiol Ther. 1991 Oct;14(8):472-7.	Stude DE	J Manipulative Physiol Ther	1991	1991-10-01
Dysplastic spondylolisthesis: A report of two cases	1	1	1	7	1	Q	2	0.0571429	0		1	1	10		Mierau D, Yong-Hing K, Cassidy JD	J Can Chiropr Assoc	Mierau D	J Can Chiropr Assoc	1985
Dystrophia myotonica: a case report	0	1	1	5	1	G	0	0	0		1	1	68		Zahid MA, Washington G.	J Manipulative Physiol Ther. 1987 Feb;10(1):21-3.	Zahid MA	J Manipulative Physiol Ther	1987	1987-02-01
Eagle's syndrome: a case of symptomatic calcification of the stylohyoid ligaments	0	1	0	11	1	M	71	4.17647	0		1	1	10		Feldman VB	J Can Chiropr Assoc	Feldman VB	J Can Chiropr Assoc	2003
Early adolescent lumbar intervertebral disc injury: a case study	1	1	1	9	1	M	0	0	0		1	1	30		Carter CT, Amorin-Woods LG, Doss A	Chiropr Man Therap	Carter CT	Chiropr Man Therap	2013
Early-onset multiple myeloma: an illustrative case report	0	1	1	7	1	C	5	0.384615	0		1	1	68		Kaufman R	J Manipulative Physiol Ther	Kaufman R	J Manipulative Physiol Ther	2007
Effect of bracing or surgical treatments on balance control in idiopathic scoliosis: Three case studies	0	1	1	15	1	M	10	1.66667	0		1	1	10		Pialasse J-P, Simoneau M	J Can Chiropr Assoc	Pialasse J-P	J Can Chiropr Assoc	2014
Effectiveness of chiropractic management for patellofemoral pain syndrome's symptomatic control phase: a single subject experiment	0	0	0	15	1	M	15	0.5	0		1	1	68		Meyer JJ, Zachman ZJ, Keating JC Jr, Traina AD.	J Manipulative Physiol Ther. 1990 Nov-Dec;13(9):539-49.	Meyer JJ	J Manipulative Physiol Ther	1990	1990-11-01
Effects of altering cycling technique on gluteus medius syndrome	0	0	0	9	0	M	7	0.333333	0		1	1	68		Green BN, Johnson CD, Maloney A.	J Manipulative Physiol Ther. 1999 Feb;22(2):108-13. doi: 10.1016/s0161-4754(99)70116-8.	Green BN	J Manipulative Physiol Ther	1999	1999-03-12			10.1016/s0161-4754(99)70116-8
Effects of spinal manipulative therapy on autonomic activity and the cardiovascular system: a case study using the electrocardiogram and arterial tonometry	0	1	1	21	1	M	34	1.7	0		1	1	68		Driscoll MD, Hall MJ.	J Manipulative Physiol Ther. 2000 Oct;23(8):545-50. doi: 10.1067/mmt.2000.109677.	Driscoll MD	J Manipulative Physiol Ther	2000	2000-10-26			10.1067/mmt.2000.109677
Effort Thrombosis in 2 Athletes Suspected of Musculoskeletal Injury	1	0	0	9	0	I	0	0	0		1	1	20		Mattox R, Trager RJ, Kettner NW	J Chiropr Med. 2019 Sep;18(3):213-218. doi: 10.1016/j.jcm.2019.01.004. Epub 2020 Aug 21.	Mattox R	J Chiropr Med	2019	2020-09-03	PMC7452328		10.1016/j.jcm.2019.01.004
Ehlers-Danlos syndrome	1	0	1	2	0	Q	2	0.0666667	0		1	1	68		Taylor JA, Greene-Deslauriers K, Tanaka DI.	J Manipulative Physiol Ther. 1990 Jun;13(5):273-8.	Taylor JA	J Manipulative Physiol Ther	1990	1990-06-01
Electrical shock injury	0	0	1	3	0	S	5	0.192308	0		1	1	68		Rose KA.	J Manipulative Physiol Ther. 1994 Mar-Apr;17(3):174-6.	Rose KA	J Manipulative Physiol Ther	1994	1994-03-01
Electrodiagnostic testing in back and extremity pain	0	0	1	7	0	M	0	0	0		1	1	68		Iannelli G, Humphreys CR, Triano JJ.	J Manipulative Physiol Ther. 1993 Jul-Aug;16(6):401-10.	Iannelli G	J Manipulative Physiol Ther	1993	1993-07-01
Electromagnetic interference and ICD discharge related to chiropractic treatment	0	0	0	9	0	S	27	1.22727	0		0	0	98		Vlay SC.	Pacing Clin Electrophysiol. 1998 Oct;21(10):2009. doi: 10.1111/j.1540-8159.1998.tb00026.x.	Vlay SC	Pacing Clin Electrophysiol	1998	1998-10-30			10.1111/j.1540-8159.1998.tb00026.x
Elimination of intermittent chronic low back pain in a recreational golfer following improvement of hip range of motion impairments	0	0	1	19	0	M	19	2.71429	0		1	1	46		Lejkowski PM, Poulsen E.	J Bodyw Mov Ther. 2013 Oct;17(4):448-52. doi: 10.1016/j.jbmt.2013.01.004. Epub 2013 Feb 9.	Lejkowski PM	J Bodyw Mov Ther	2013	2013-10-22			10.1016/j.jbmt.2013.01.004
Elongated styloid processes and calcified stylohyoid ligaments in a patient with neck pain: Implications for manual therapy practice	0	0	1	18	1	I	11	1.83333	0		1	1	20		Green BN, Browske KM, Rosenthal MD	J Chiropr Med	Green BN	J Chiropr Med	2014
Endovascular Treatment of Basilar Artery Thrombosis Secondary to Bilateral Vertebral Artery Dissection with Symptom Onset Following Cervical Spine Manipulation Therapy	0	0	1	20	0	I	9	1.8	0		0	5	17		Mikkelsen R, Dalby RB, Hjort N, Simonsen CZ, Karabegovic S.	Am J Case Rep. 2015 Dec 9;16:868-71. doi: 10.12659/ajcr.895273.	Mikkelsen R	Am J Case Rep	2015	2015-12-10	PMC4678923		10.12659/ajcr.895273
Entrapment of the saphenous nerve at the adductor canal affecting the infrapatellar branch - A report on two cases	0	1	0	19	0	G	14	2	0		1	1	10		Porr J, Chrobak K, Muir B	J Can Chiropr Assoc	Porr J,	J Can Chiropr Assoc	2013
Ependymoma of the spinal cord presenting in a chiropractic practice: 2 case studies	0	1	1	13	1	C	6	0.428571	0		1	1	68		Lensgraf AG, Young KJ.	J Manipulative Physiol Ther. 2006 Oct;29(8):676-81. doi: 10.1016/j.jmpt.2006.08.005.	Lensgraf AG	J Manipulative Physiol Ther	2006	2006-10-19			10.1016/j.jmpt.2006.08.005
Ergonomic considerations for a patient presenting with a work-related musculoskeletal disorder: A case report	0	1	1	14	1	M	7	0.411765	0		1	1	10		Boudreau LA, Wright G	J Can Chiropr Assoc	Boudreau LA, Wright G	J Can Chiropr Assoc	2003
Evaluation of Chapman's neurolymphatic reflexes via applied kinesiology: a case report of low back pain and congenital intestinal abnormality	0	1	1	19	1	Q	24	1.5	0		1	1	68		Caso ML.	J Manipulative Physiol Ther. 2004 Jan;27(1):66. doi: 10.1016/j.jmpt.2003.11.009.	Caso ML	J Manipulative Physiol Ther	2004	2004-01-24			10.1016/j.jmpt.2003.11.009
Evidence-based prognostication in a case of sciatica	0	1	1	7	0	M	3	0.6	0		1	1	10		Emary PC	J Can Chiropr Assoc	Emary PC	J Can Chiropr Assoc	2015
Exacerbation of a case of myasthenia gravis during therapeutic electric stimulation	0	1	1	11	0	G	4	0.121212	0		0	0	179		Pease WS, Lagattuta FP.	Arch Phys Med Rehabil. 1987 Sep;68(9):568-70.	Pease WS	Arch Phys Med Rehabil	1987	1987-09-01
Exercise related transient abdominal pain: a case report and review of the literature	0	1	1	13	1	R	17	1.54545	0		1	1	10		Muir B	J Can Chiropr Assoc	Muir B	J Can Chiropr Assoc	2009
Exercise therapy for a patient with Parkinson disease and back pain: A case report	0	1	1	14	1	G	4	2	0		1	1	20		Rosarion CL	J Chiropr Med	Rosarion CL	J Chiropr Med	2018
Exploring the role of microinstability of the hip: an atypical presentation of femoroacetabular impingement (FAI) and labral tear in a collegiate endurance athlete: A case report	0	1	0	26	1	M	0	0	0		1	1	10		Savic M, D’Angelo K	J Can Chiropr Assoc	Savic M, D’Angelo K	J Can Chiropr Assoc	2019
Extensive spinal epidural hematoma--an uncommon entity following cervical chiropractic manipulation	0	0	1	10	0	S	24	1.5	0		0	0		12	Saxler G, Barden B.	Z Orthop Ihre Grenzgeb. 2004 Jan-Feb;142(1):79-82. doi: 10.1055/s-2004-818032.	Saxler G	Z Orthop Ihre Grenzgeb	2004	2004-02-18			10.1055/s-2004-818032
Extenuating circumstances: to wonder aloud..	0	0	1	5	1	G	0	0	0		1	0	16		Freeman JW.	S D Med. 2006 Jun;59(6):269-70.	Freeman JW	S D Med	2006	2006-07-11
External coxa saltans (snapping hip) treated with active release techniques®: A case report	0	1	0	13	1	M	35	2.69231	0		1	1	10		Spina AA	J Can Chiropr Assoc	Spina AA	J Can Chiropr Assoc	2007
Extracranial internal carotid artery aneurysm presenting as symptomatic hypoglossal and glossopharyngeal nerve paralysis	0	0	1	13	0	I	22	1.375	0		0	0	60		Wilding LJ, Howlett DC, Anderson HJ, Sangle PD, Violaris N, Evans GH.	J Laryngol Otol. 2004 Feb;118(2):150-2. doi: 10.1258/002221504772784649.	Wilding LJ	J Laryngol Otol	2004	2004-02-26			10.1258/002221504772784649
Extraspinal enthesopathy caused by isotretinoin therapy	0	0	1	6	0	S	7	0.333333	0		1	1	68		Brandt JR, Mick TJ.	J Manipulative Physiol Ther. 1999 Jul-Aug;22(6):417-20. doi: 10.1016/s0161-4754(99)70088-6.	Brandt JR	J Manipulative Physiol Ther	1999	1999-09-09			10.1016/s0161-4754(99)70088-6
Failure of clinical tests to predict cerebral ischemia before neck manipulation	0	0	1	11	0	I	56	1.80645	1	MD (Vascular surgery)	1	1	68		Bolton PS, Stick PE, Lord RS	J Manipulative Physiol Ther	Bolton PS	J Manipulative Physiol Ther	1989
False negative magnetic resonance imaging results: a report of 2 cases	0	1	1	11	1	M	8	0.533333	0		1	1	68		Schneider M, Santolin S, Farrell P.	J Manipulative Physiol Ther. 2005 May;28(4):278-84. doi: 10.1016/j.jmpt.2005.03.011.	Schneider M	J Manipulative Physiol Ther	2005	2005-05-11			10.1016/j.jmpt.2005.03.011
Far-lateral disk herniation: case report, review of the literature, and a description of nonsurgical management	0	1	1	15	1	M	9	0.5625	1	MD (Neurosurgery, PMR) PT	1	1	68		Erhard RE, Liu B, Welch WC, Vignovic M	J Manipulative Physiol Ther	Erhard RE	J Manipulative Physiol Ther	2004
Fascial Manipulation® for persistent knee pain following ACL and meniscus repair	0	0	0	11	0	S	8	2.66667	1	PT	1	1	46		Rajasekar S, Marchand AM.	J Bodyw Mov Ther. 2017 Apr;21(2):452-458. doi: 10.1016/j.jbmt.2016.08.014. Epub 2016 Sep 4.	Rajasekar S	J Bodyw Mov Ther	2017	2017-05-24			10.1016/j.jbmt.2016.08.014
Femoral neck stress fracture a potentially disabling condition: A case report	0	1	0	11	1	M	2	0.0740741	0		1	1	10		Lemire JJ, O'Connor SM	J Can Chiropr Assoc	Lemire JJ	J Can Chiropr Assoc	1993
Femoral neck stress fracture in a female athlete: A case report	0	1	1	11	1	M	13	1.625	0		1	1	20		Avrahami D, Pajaczkowski JA	J Chiropr Med	Avrahami D	J Chiropr Med	2012
Femoroacetabular impingement: A retrospective case study with 8-year follow-up	0	1	1	9	1	M	1	0.2	0		1	1	20		Stobert JR, Emary PC, Taylor JA	J Chiropr Med	Stobert JR	J Chiropr Med	2015
Fibrosarcoma of the cervical spine	0	0	1	5	0	C	3	0.107143	0		1	1	68		Shrode LW, Buehler MT, Millican MD.	J Manipulative Physiol Ther. 1992 Mar-Apr;15(3):195-8.	Shrode LW	J Manipulative Physiol Ther	1992	1992-03-01
First rib fracture and Horner's syndrome due to a motor vehicle collision: A case report	0	1	0	15	1	G	3	0.428571	0		1	1	30		Demetrious J	Chiropr Man Therap	Demetrious J	Chiropr Man Therap	2013
First rib fracture of unknown etiology: a case report	0	1	1	9	1	M	7	0.5	1	MD (PMR, Pain medicine)	1	1	68		Nguyen HT, Carmichael JP, Bainbridge JS, Kozak C.	J Manipulative Physiol Ther. 2006 Sep;29(7):590-4. doi: 10.1016/j.jmpt.2006.06.027.	Nguyen HT	J Manipulative Physiol Ther	2006	2006-09-05			10.1016/j.jmpt.2006.06.027
Fixation de l’articulation sacro-iliaque, cause de lombalgie: Une étude de cas	0	0	1	11	1	M	0	0	0		1	1	10		Côté P, Cassidy JD	J Can Chiropr Assoc	Côté P	J Can Chiropr Assoc	1991
Fluoroquinolone toxicity symptoms in a patient presenting with low back pain	0	0	1	11	0	S	5	0.625	0		1	0	8		Strauchman M, Morningstar MW.	Clin Pract. 2012 Nov 28;2(4):e87. doi: 10.4081/cp.2012.e87. eCollection 2012 Oct 12.	Strauchman M	Clin Pract	2012	2014-04-26	PMC3981197		10.4081/cp.2012.e87
Foraminal stenosis with radiculopathy from a cervical disc herniation in a 33-year-old man treated with flexion distraction decompression manipulation	0	0	1	19	0	M	21	1.75	0		1	1	68		Gudavalli S, Kruse RA	J Manipulative Physiol Ther	Gudavalli S	J Manipulative Physiol Ther	2008
Forefoot pain associated with muscle strain in the lower extremity	0	0	0	10	0	M	3	0.103448	0		1	1	68		Hsieh CY.	J Manipulative Physiol Ther. 1991 Nov-Dec;14(9):527-9.	Hsieh CY	J Manipulative Physiol Ther	1991	1991-11-01
Fracture dislocation of the mandibular condyle; a report of a case	0	1	1	11	0	S	0	0	0		1	1	10		Cassidy JD, Mierau DR, Nykoliation JW	J Can Chiropr Assoc	Cassidy JD	J Can Chiropr Assoc	1985
Fracture of a lamina in the cervical spine	0	0	1	8	0	S	5	0.192308	0		1	1	68		Plezbert JA, Oestreich AT.	J Manipulative Physiol Ther. 1994 Oct;17(8):552-7.	Plezbert JA	J Manipulative Physiol Ther	1994	1994-10-01
Fracture of an os peroneum	0	0	0	5	0	S	0	0	0		1	1	10		Fabbro ME, Bigness AR, Taylor JA	J Can Chiropr Assoc	Fabbro ME	J Can Chiropr Assoc	2020
Fracture of the fabella	0	0	0	4	0	S	13	0.40625	0		1	1	68		Woo CC	J Manipulative Physiol Ther	Woo CC	J Manipulative Physiol Ther	1988
Fracture of the lateral tubercle of the posterior talar process caused by a rock-climbing fall: A case report	0	1	0	18	1	S	5	0.833333	0		1	1	10		Blanchette MA, Grenier JM	J Can Chiropr Assoc	Blanchette MA	J Can Chiropr Assoc	2014
Fracture of the lesser trochanter as a sign of undiagnosed tumor disease in adults	0	0	0	14	0	C	5	1	0		0	0	55		Herren C, Weber CD, Pishnamaz M, Dienstknecht T, Kobbe P, Hildebrand F, Pape HC.	Eur J Med Res. 2015 Sep 4;20(1):72. doi: 10.1186/s40001-015-0167-8.	Herren C	Eur J Med Res	2015	2015-09-05	PMC4559168		10.1186/s40001-015-0167-8
Fractured heterotopic bone in myositis ossificans traumatica	0	0	0	7	0	M	15	0.789474	0		1	1	68		Mestan MA, Bassano JM.	J Manipulative Physiol Ther. 2001 May;24(4):296-9. doi: 10.1067/mmt.2001.114360.	Mestan MA	J Manipulative Physiol Ther	2001	2001-05-17			10.1067/mmt.2001.114360
Fractures of the thoracolumbar spine: A report of three cases	0	1	1	10	1	S	2	0.0689655	0		1	1	10		Clements DS, Thiel HW, Mierau DR, Cassidy JD	J Can Chiropr Assoc	Clements DS,	J Can Chiropr Assoc	1991
Functional nocturnal enuresis	1	0	1	3	0	N	29	1.11538	0		1	1	68		Blomerth PR.	J Manipulative Physiol Ther. 1994 Jun;17(5):335-8.	Blomerth PR	J Manipulative Physiol Ther	1994	1994-06-01
Ganglion cyst of the foot treated with electroacupuncture: A case report	0	1	0	11	1	M	4	0.571429	0		1	1	10		Woitzik E, Kissel J	J Can Chiropr Assoc	Woitzik E	J Can Chiropr Assoc	2013
Ganglion cyst of the wrist treated with electroacupuncture: A case report	0	1	0	11	1	M	2	0.666667	0		1	1	10		Kissel JA, Wong C	J Can Chiropr Assoc	Kissel JA	J Can Chiropr Assoc	2017
Ganglion cyst on the posterior cruciate ligament: A case report	0	1	0	10	1	M	13	1.18182	0		1	1	10		Durante JA	J Can Chiropr Assoc	Durante JA	J Can Chiropr Assoc	2009
Ganglioneuroma masquerading as spinal pain	0	0	1	5	0	C	10	0.555556	1	MD (Emergency medicine)	1	1	68		Osterhouse MD, Kettner NW, Birrer PT, Mankamyer K.	J Manipulative Physiol Ther. 2002 Mar-Apr;25(3):184-7. doi: 10.1067/mmt.2002.123335.	Osterhouse MD	J Manipulative Physiol Ther	2002	2002-05-03			10.1067/mmt.2002.123335
Gastroesophageal reflux disease in an 8-year-old boy: a case study	1	1	1	10	1	K	8	0.571429	0		1	1	68		Jonasson AK, Knaap SF.	J Manipulative Physiol Ther. 2006 Mar-Apr;29(3):245-7. doi: 10.1016/j.jmpt.2006.01.004.	Jonasson AK	J Manipulative Physiol Ther	2006	2006-04-06			10.1016/j.jmpt.2006.01.004
Giant Meckel diverticulum with enteroliths: A case report of a patient presenting with low back and episodic right lower quadrant pain	0	1	1	21	1	Q	2	0.285714	1	RN	1	1	20		Yochum AM, Bonic EE, Yochum TR, Kettner NW	J Chiropr Med	Yochum AM	J Chiropr Med	2013
Giant-cell tumour in the cervical spine: A case report	0	1	1	9	1	D	7	0.225806	1	MD (Orthopedic surgery)	1	1	10		Lopes AA, Yong-Hing K, Cassidy JD	J Can Chiropr Assoc	Lopes AA	J Can Chiropr Assoc	1989
Glenoid hypoplasia: a report of 2 patients	0	0	0	7	1	Q	3	0.25	1	PT	1	1	68		Lynch CJ, Taylor JA, Buchberger DJ.	J Manipulative Physiol Ther. 2008 Jun;31(5):381-8. doi: 10.1016/j.jmpt.2008.04.008.	Lynch CJ	J Manipulative Physiol Ther	2008	2008-06-19			10.1016/j.jmpt.2008.04.008
Glycosylated hemoglobin monitoring of diabetic patients: a pilot study and case report	0	1	0	12	1	E	0	0	0		1	1	68		Stathopoulos PC	J Manipulative Physiol Ther	Stathopoulos PC	J Manipulative Physiol Ther	1984
Growth restart / recovery lines involving the vertebral body: A rare, incidental finding and diagnostic challenge in two patients	1	0	1	19	1	R	5	0.555556	0		1	1	10		Sajko S, Stuber K, Wessely M	J Can Chiropr Assoc	Sajko S	J Can Chiropr Assoc	2011
Guillain-Barré in a 10-month-old: diagnostic challenges in a pediatric emergency	1	0	0	10	1	G	6	1	0		0	0	82		Orlik K, Griffin GD.	Am J Emerg Med. 2014 Jan;32(1):110.e5-6. doi: 10.1016/j.ajem.2013.08.025. Epub 2013 Sep 17.	Orlik K	Am J Emerg Med	2014	2013-09-21			10.1016/j.ajem.2013.08.025
Guillain-Barre syndrome: A case report	0	1	1	5	1	G	15	0.6	0		1	1	10		Pikula JR	J Can Chiropr Assoc	Pikula JR	J Can Chiropr Assoc	1995
Guyon Canal Syndrome: Lack of management in a case of unresolved handlebar palsy	0	1	0	13	1	G	16	2.66667	0		1	1	10		Brown CK, Stainsby B, Sovak G	J Can Chiropr Assoc	Brown CK	J Can Chiropr Assoc	2014
Hallux rigidus	0	0	0	2	0	M	15	0.833333	0		1	1	20		Brantingham JW, Wood TG	J Chiropr Med	Brantingham JW, Wood TG	J Chiropr Med	2002
Hallux rigidus: a case report of successful chiropractic management and review of the literature	0	1	0	14	1	M	9	0.5625	0		1	1	20		Manral DB	J Chiropr Med	Manral DB	J Chiropr Med	2004
Hamate hook fracture in a 17-year-old golfer: importance of matching symptoms to clinical evidence	0	0	0	14	1	G	8	0.5	0		1	1	68		Evans MW Jr.	J Manipulative Physiol Ther. 2004 Oct;27(8):516-8. doi: 10.1016/j.jmpt.2004.08.005.	Evans MW Jr	J Manipulative Physiol Ther	2004	2004-10-29			10.1016/j.jmpt.2004.08.005
Hangman's fracture presenting to chiropractic clinic as benign neck pain: A case report	0	1	1	13	1	S	0	0	0		1	1	20		Fogeltanz KA, Ditty MD, Pursel KJ	J Chiropr Med	Fogeltanz KA	J Chiropr Med	2013
Hass' disease	0	0	0	2	0	M	2	0.0625	0		1	1	68		Terrett AG, Molyneux TP.	J Manipulative Physiol Ther. 1988 Feb;11(1):43-7.	Terrett AG	J Manipulative Physiol Ther	1988	1988-02-01
Headache caused by an intracranial aneurysm in a 32-year-old woman	0	0	0	10	0	I	3	0.230769	0		1	1	68		Larkin-Thier SM, Livdans-Forret AB, Harvey PJ.	J Manipulative Physiol Ther. 2007 Feb;30(2):140-3. doi: 10.1016/j.jmpt.2006.12.010.	Larkin-Thier SM	J Manipulative Physiol Ther	2007	2007-02-27			10.1016/j.jmpt.2006.12.010
Heel pain and HIV-associated lipodystrophy: A report of two cases	0	1	0	10	1	E	9	0.75	0		1	1	10		Stupar M, Tibbles A	J Can Chiropr Assoc	Stupar M	J Can Chiropr Assoc	2008
Heel pain due to psoriatic arthritis in a 50 year old recreational male athlete: Case report	0	1	0	16	1	L	3	0.333333	0		1	1	10		Yedon DF, Howitt SD	J Can Chiropr Assoc	Yedon DF	J Can Chiropr Assoc	2011
Heel pain in a young adolescent baseball player	1	0	0	8	0	M	8	0.5	0		1	1	20		Leri JP	J Chiropr Med	Leri JP	J Chiropr Med	2004
Hereditary multiple exostoses: A case report	1	1	1	6	1	Q	0	0	0		1	1	10		Pikula JR	J Can Chiropr Assoc	Pikula JR	J Can Chiropr Assoc	1996
Hereditary multiple exostosis: Another etiology of short leg and scoliosis	1	0	1	10	1	Q	8	0.228571	0		1	1	68		Oestreich AT, Huslig EL	J Manipulative Physiol Ther	Oestreich AT	J Manipulative Physiol Ther	1985
Herniated disc with radiculopathy following cervical manipulation: nonsurgical management	0	0	1	9	1	M	28	2	0		0	0	102		Murphy DR.	Spine J. 2006 Jul-Aug;6(4):459-63. doi: 10.1016/j.spinee.2006.01.019.	Murphy DR	Spine J	2006	2006-07-11			10.1016/j.spinee.2006.01.019
Herpes zoster in a 6-month-old infant with 13-year follow-up: A retrospective case report	1	1	0	13	1	A	10	1.11111	0		1	1	20		Aikenhead KJ, Johnson TL Jr	J Chiropr Med	Aikenhead KJ	J Chiropr Med	2011
High hamstring tendinopathy in 3 female long distance runners	0	0	1	9	0	S	32	3.55556	0		1	1	20		White KE	J Chiropr Med	White KE	J Chiropr Med	2011
High-grade spondylolytic spondylolisthesis	0	0	1	3	0	M	0	0	0		1	1	10		Emary PC, Eberspaecher SA, Taylor JA	J Can Chiropr Assoc	Emary PC	J Can Chiropr Assoc	2017
Hip and buttock pain due to occult pelvic fractures: A case report	0	1	1	12	1	S	2	0.0833333	0		1	1	10		Goldford RJ	J Can Chiropr Assoc	Goldford RJ	J Can Chiropr Assoc	1996
Hip fracture presenting as mechanical low back pain subsequent to a fall: a case study	0	1	1	15	1	S	2	0.142857	0		1	1	10		Gleberzon BJ, Hyde D	J Can Chiropr Assoc	Gleberzon BJ,	J Can Chiropr Assoc	2006
Hodgkin’s lymphoma of the thoracic spine	0	0	1	6	0	C	2	0.0571429	0		1	1	10		Rowe LJ	J Can Chiropr Assoc	Rowe LJ	J Can Chiropr Assoc	1985
Horner's syndrome after manipulation of the neck	0	0	1	7	0	I	34	1.0303	0		0	0		231	Grayson MF.	Br Med J (Clin Res Ed). 1987 Nov 28;295(6610):1381-2. doi: 10.1136/bmj.295.6610.1381.	Grayson MF	Br Med J (Clin Res Ed)	1987	1987-11-28	PMC1248541		10.1136/bmj.295.6610.1381
Horner's syndrome and dissection of the internal carotid artery after chiropractic manipulation of the neck	0	0	1	15	0	I	43	2.26316	0		0	0	179		Parwar BL, Fawzi AA, Arnold AC, Schwartz SD.	Am J Ophthalmol. 2001 Apr;131(4):523-4. doi: 10.1016/s0002-9394(00)00829-1.	Parwar BL	Am J Ophthalmol	2001	2001-04-09			10.1016/s0002-9394(00)00829-1
Horner's syndrome in dissection of the carotid artery after chiropractic manipulation	0	0	1	11	0	I	7	0.388889	0		0	0	36		Gamer D, Schuster A, Aicher K, Apfelstedt-Sylla E.	Klin Monbl Augenheilkd. 2002 Sep;219(9):673-6. doi: 10.1055/s-2002-35171.	Gamer D	Klin Monbl Augenheilkd	2002	2002-11-01			10.1055/s-2002-35171
Humeral lateral epicondylitis complicated by hydroxyapatite dihydrite deposition disease: A case report	0	1	0	12	1	M	2	0.333333	0		1	1	20		Marchand AA, O'Shaughnessy J, Descarreaux M	J Chiropr Med	Marchand AA	J Chiropr Med	2014
Hyperimmune egg powder for the treatment of irritable bowel syndrome: A case series	0	1	0	13	1	K	0	0	0		1	1	20		Morningstar MW	J Chiropr Med	Morningstar MW	J Chiropr Med	2004
Hypoglossal Nerve Palsy Following Chiropractic Neck Manipulation	0	0	1	7	0	G	0	0	0		0	0	64		Chan TLH, Kim DD, Sharma M, Jog M.	Can J Neurol Sci. 2019 Sep;46(5):633-634. doi: 10.1017/cjn.2019.237. Epub 2019 Jul 31.	Chan TLH	Can J Neurol Sci	2019	2019-06-29			10.1017/cjn.2019.237
Identification and management of chronic shoulder pain in the presence of an MRA-confirmed humeral avulsion of the inferior glenohumeral ligament (HAGL) lesion	0	0	1	22	0	M	0	0	1	PT	1	1	10		Karmali A, McLeod J	J Can Chiropr Assoc	Karmali A,	J Can Chiropr Assoc	2016
Idiopathic neuralgic amyotrophy: an illustrative case report	0	1	0	7	1	G	12	0.857143	0		1	1	68		Rix GD, Rothman EH, Robinson AW.	J Manipulative Physiol Ther. 2006 Jan;29(1):52-9. doi: 10.1016/j.jmpt.2005.11.008.	Rix GD	J Manipulative Physiol Ther	2006	2006-01-07			10.1016/j.jmpt.2005.11.008
Idiopathic osteonecrosis of the hip	0	0	0	5	0	M	4	0.148148	0		1	1	68		Thorkeldsen A, Cantillon V.	J Manipulative Physiol Ther. 1993 Jan;16(1):37-42.	Thorkeldsen A	J Manipulative Physiol Ther	1993	1993-01-01
Imaging Case Review. Advanced hip joint degeneration associated with femoroacetabular impingement in a retired chiropractor	0	1	0	15	0	M	0	0	0		1	1	10		Emary PC, Taylor JA	J Can Chiropr Assoc	Emary PC, Taylor JA	J Can Chiropr Assoc	2016
Imaging Case Review. Grade V acromioclavicular joint separation in a 57-year-old mountain biker	0	1	0	13	0	S	0	0	0		1	1	10		Emary PC, Watkins KM, Taylor JA	J Can Chiropr Assoc	Emary PC	J Can Chiropr Assoc	2017
Imaging Case Review. Pathological burst fracture in the cervical spine with negative red flags: A 12-year follow-up	0	1	1	17	1	S	0	0	0		1	1	10		Cox J, DeGrauuw C, Klein E	J Can Chiropr Assoc	Cox J	J Can Chiropr Assoc	2017
Improved Performance After Gluteus Complex Activation in a CrossFit Athlete Presenting With Knee Pain	0	0	0	14	0	M	0	0	0		1	1	20		Shaw T, Sergent A.	J Chiropr Med. 2019 Dec;18(4):343-347. doi: 10.1016/j.jcm.2019.12.003. Epub 2020 Sep 3.	Shaw T	J Chiropr Med	2019	2020-09-21	PMC7486476		10.1016/j.jcm.2019.12.003
Improvement in chronic low back pain in an aviation crash survivor with adjacent segment disease following flexion distraction therapy: A case study	0	1	1	22	1	M	12	1.5	0		1	1	20		Greenwood DM	J Chiropr Med	Greenwood DM	J Chiropr Med	2012
Improvement in chronic muscle fasciculations with dietary change: A suspected case of gluten neuropathy	0	1	0	14	1	K	6	1	0		1	1	20		Anderson B, Pitsinger A	J Chiropr Med	Anderson B, Pitsinger A	J Chiropr Med	2014
Improvement in clinical outcomes after dry needling in a patient with occipital neuralgia	0	0	1	13	0	M	16	3.2	1	PT	1	1	10		Bond BM, Kinslow C	J Can Chiropr Assoc	Bond BM	J Can Chiropr Assoc	2015
Improving posture to reduce the symptoms of Parkinson's: a CBP(®) case report with a 21 month follow-up	0	1	1	17	1	G	1	0	0		1	3	29		Anderson JM, Oakley PA, Harrison DE.	J Phys Ther Sci. 2019 Feb;31(2):153-158. doi: 10.1589/jpts.31.153. Epub 2019 Feb 7.	Anderson JM	J Phys Ther Sci	2019	2019-03-13	PMC6382490		10.1589/jpts.31.153
In good alignment	0	0	1	3	0	O	1	0.04	0		1	7		0	McLean MT.	Midwifery Today Childbirth Educ. 1995 Spring;(33):11.	McLean MT	Midwifery Today Childbirth Educ	1995	1995-01-01
Inclusion of chiropractic care in multidisciplinary management of a child with Prader-Willi syndrome: A case report	1	1	1	16	1	Q	1	0.0909091	0		1	1	20		Wittman RA, Vallone SA	J Chiropr Med	Wittman RA	J Chiropr Med	2009
Increasing the cervical and lumbar lordosis is possible despite overt osteoarthritis and spinal stenosis using extension traction to relieve low back and leg pain in a 66-year-old surgical candidate: a CBP(Â®) case report	0	1	1	33	1	M	7	3	0		1	3	29		Weiner MT, Oakley PA, Dennis AK, Shapiro DA, Harrison DE.	J Phys Ther Sci. 2018 Nov;30(11):1364-1369. doi: 10.1589/jpts.30.1364. Epub 2018 Nov 6.	Weiner MT	J Phys Ther Sci	2018	2018-11-23	PMC6220102		10.1589/jpts.30.1364
Individualized multi-modal management of osteitis pubis in an Australian Rules footballer	0	0	1	11	0	M	23	2.55556	0		1	1	20		Jarosz BS	J Chiropr Med	Jarosz BS	J Chiropr Med	2011
Inferior lumbar triangle hernia as a rarely reported cause of low back pain: A report of 4 cases	0	1	0	18	1	K	28	2.8	1	MD (Internal medicine)	1	1	20		Lillie GR, Deppert E	J Chiropr Med	Lillie GR, Deppert E	J Chiropr Med	2010
Influence of MRI field strength on clinical decision making in knee cartilage injury – A case study	0	1	0	17	0	S	4	0.666667	1	MD (Radiology)	1	1	10		Cashman G, Attariwala R	J Can Chiropr Assoc	Cashman G	J Can Chiropr Assoc	2014
Insufficiency fracture of the tibial plateau after anterior cruciate ligament reconstructive surgery: a case report and review of the literature	0	1	0	20	1	M	7	1	0		1	1	10		Wong JJ, Muir B.	J Can Chiropr Assoc. 2013 Jun;57(2):123-31.	Wong JJ	J Can Chiropr Assoc	2013	2013-06-12	PMC3661179
Integrated spinal motion: A study of two cases	0	1	1	8	1	M	3	0.103448	0		1	1	10		Breen A	J Can Chiropr Assoc	Breen A	J Can Chiropr Assoc	1991
Integrating Chiropractic Care Into the Treatment of Migraine Headaches in a Tertiary Care Hospital: A Case Series	0	1	1	17	1	G	2	2	1	MD (neurology)	1	0	7		Bernstein C, Wayne PM, Rist PM, Osypiuk K, Hernandez A, Kowalski M.	Glob Adv Health Med. 2019 Mar 28;8:2164956119835778. doi: 10.1177/2164956119835778. eCollection 2019.	Bernstein C	Glob Adv Health Med	2019	2019-04-05	PMC6440032		10.1177/2164956119835778
Interdisciplinary management of deep vein thrombosis during rehabilitation of acute rupture of the anterior cruciate ligament: A case report	0	1	0	19	1	I	2	0.333333	0		1	1	20		Reckelhoff KE, Miller A	J Chiropr Med	Reckelhoff KE, Miller A	J Chiropr Med	2014
Interdisciplinary rehabilitation for a patient with incomplete cervical spinal cord injury and multimorbidity: A case report	0	1	1	16	1	G	6	2	1	PT, MD (Internal medicine), RN	1	0	144		Vining RD, Gosselin DM, Thurmond J, Case K, Bruch FR.	Medicine (Baltimore). 2017 Aug;96(34):e7837. doi: 10.1097/MD.0000000000007837.	Vining RD	Medicine (Baltimore)	2017	2017-08-24	PMC5572013		10.1097/MD.0000000000007837
Intermittent axial wrist traction as a conservative treatment for carpal tunnel syndrome: A case series	0	1	0	15	1	G	14	0.875	1	MD (PMR)	1	1	10		Brunarski DJ, Kleinberg BA, Wilkins KR	J Can Chiropr Assoc	Brunarski DJ	J Can Chiropr Assoc	2004
Intermittent low back pain referred from a uterine adenomyosis: A case report	0	1	1	12	1	N	3	0.333333	0		1	1	20		Jensen AM, Bewketu B, Sanford D	J Chiropr Med	Jensen AM	J Chiropr Med	2011
Internal carotid artery dissection following chiropractic treatment in a pregnant woman with Systemic Lupus Erythematosus	0	0	1	15	0	I	5	0.625	0		0	1	30		Morton A	Chiropr Man Therap	Morton A	Chiropr Man Therap	2012
Internuclear ophthalmoplegia following cervical manipulation	0	0	1	5	0	I	28	0.651163	0		0	0	287		Zauel D, Carlow TJ.	Ann Neurol. 1977 Mar;1(3):308. doi: 10.1002/ana.410010325.	Zauel D	Ann Neurol	1977	1977-03-01			10.1002/ana.410010325
Intra-articular osteoid osteoma in the femoral neck of an 18-year-old man: a case report	0	1	0	14	1	C	18	1.63636	0		1	1	68		Richardson MD, Taylor JA.	J Manipulative Physiol Ther. 2009 Mar-Apr;32(3):245-50. doi: 10.1016/j.jmpt.2009.02.008.	Richardson MD	J Manipulative Physiol Ther	2009	2009-04-14			10.1016/j.jmpt.2009.02.008
Intracranial hypotension causing headache and neck pain: a case study	0	1	1	10	1	G	8	0.571429	0		1	1	68		Knutson GA.	J Manipulative Physiol Ther. 2006 Oct;29(8):682-4. doi: 10.1016/j.jmpt.2006.08.008.	Knutson GA	J Manipulative Physiol Ther	2006	2006-10-19			10.1016/j.jmpt.2006.08.008
Intracranial hypotension following chiropractic spinal manipulation	0	0	1	6	0	G	20	1.42857	0		0	0	115		Prasad S, El-Haddad G, Zhuang H, Khella S.	Headache. 2006 Oct;46(9):1456-8. doi: 10.1111/j.1526-4610.2006.00589_1.x.	Prasad S	Headache	2006	2006-10-17			10.1111/j.1526-4610.2006.00589_1.x
Intracranial hypotension following chiropraxis	0	0	1	4	0	G	8	0.533333	0		0	0	74		Strauss S, Stemper B, Leis S, Platsch G, Tomandl B, Heckmann JG.	Eur Neurol. 2005;53(1):47-50. doi: 10.1159/000084267.	Strauss S	Eur Neurol	2005	2005-03-05			10.1159/000084267
Intracranial hypotension induced by cervical spine chiropractic manipulation	0	0	1	8	0	G	41	2.73333	0		0	0	243		Suh SI, Koh SB, Choi EJ, Kim BJ, Park MK, Park KW, Yoon JS, Lee DH.	Spine (Phila Pa 1976). 2005 Jun 15;30(12):E340-2. doi: 10.1097/01.brs.0000166511.59868.b7.	Suh SI	Spine (Phila Pa 1976)	2005	2005-06-17			10.1097/01.brs.0000166511.59868.b7
Intracranial hypotension syndrome following chiropractic manipulation of the cervical spine	0	0	1	10	0	G	18	1.28571	0		0	0	56		Morelli N, Gallerini S, Gori S, Chiti A, Cosottini M, Orlandi G, Murri L.	J Headache Pain. 2006 Sep;7(4):211-3. doi: 10.1007/s10194-006-0308-0. Epub 2006 Aug 11.	Morelli N	J Headache Pain	2006	2006-08-10	PMC3476075		10.1007/s10194-006-0308-0
Intracranial hypotension syndrome following manipulation of the cervical spine	0	0	1	9	0	G	3	0.5	0		0	0	34		Tazelaar GH, Tijssen CC.	Ned Tijdschr Geneeskd. 2014;158:A7050.	Tazelaar GH	Ned Tijdschr Geneeskd	2014	2014-02-13
Intractable migraine headaches during pregnancy under chiropractic care	0	0	1	8	0	O	13	1.18182	0		1	1	46		Alcantara J, Cossette M.	Complement Ther Clin Pract. 2009 Nov;15(4):192-7. doi: 10.1016/j.ctcp.2009.03.005. Epub 2009 May 2.	Alcantara J	Complement Ther Clin Pract	2009	2009-11-03			10.1016/j.ctcp.2009.03.005
Intradural herniated cervical disc associated with chiropractic spinal manipulation	0	0	1	9	0	M	24	0.774194	0		0	0	200		Destee A, Lesoin F, Di Paola F, Warot P.	J Neurol Neurosurg Psychiatry. 1989 Sep;52(9):1113. doi: 10.1136/jnnp.52.9.1113.	Destee A	J Neurol Neurosurg Psychiatry	1989	1989-09-01	PMC1031753		10.1136/jnnp.52.9.1113
Intraosseous ganglion cyst of the humeral head in a competitive flat water paddler: Case report	0	1	0	15	1	M	8	0.888889	0		1	1	10		Muir B, Kissel JA, Forand Yedon D	J Can Chiropr Assoc	Muir B	J Can Chiropr Assoc	2011
Intravertebral gas defect	0	0	1	3	0	M	11	0.392857	0		1	0	243		Sellers LT, Wei T, Dal Mas EC.	Spine (Phila Pa 1976). 1992 Aug;17(8):961-4. doi: 10.1097/00007632-199208000-00016.	Sellers LT	Spine (Phila Pa 1976)	1992	1992-08-01			10.1097/00007632-199208000-00016
Isodense cerebellar hematoma	0	0	1	3	0	I	3	0.0810811	0		0	0	351		Jacome DE.	Neurology. 1983 Sep;33(9):1201-3. doi: 10.1212/wnl.33.9.1201.	Jacome DE	Neurology	1983	1983-09-01			10.1212/wnl.33.9.1201
Isolated Horner Syndrome From an Elongated Styloid Process (Eagle Syndrome)	0	0	1	10	0	I	11	2.2	0		0	0	52		Chang CA, Lin T, Fung K, Sharma M, Fraser JA.	J Neuroophthalmol. 2015 Dec;35(4):387-9. doi: 10.1097/WNO.0000000000000260.	Chang CA	J Neuroophthalmol	2015	2015-05-22			10.1097/WNO.0000000000000260
Isolated lumbar strengthening in the rehabilitation of chronic low back pain	0	0	1	11	0	M	42	1.75	0		1	1	68		Deutsch FE.	J Manipulative Physiol Ther. 1996 Feb;19(2):124-33.	Deutsch FE	J Manipulative Physiol Ther	1996	1996-02-01
Isolated musculocutaneous neuropathy: a case report	0	1	0	6	1	G	0	0	0		1	1	10		Kissel JA, Leonardelli C	J Can Chiropr Assoc	Kissel JA	J Can Chiropr Assoc	2019
Isolated Stieda Process Fracture of Talus: A Case Study	0	1	0	9	1	S	0	0	0		1	1	20		Moore WL 3rd, Harger BL.	J Chiropr Med. 2018 Mar;17(1):68-71. doi: 10.1016/j.jcm.2017.11.001. Epub 2018 Jan 10.	Moore WL 3rd	J Chiropr Med	2018	2018-04-10	PMC5883630		10.1016/j.jcm.2017.11.001
it's all in the history	0	0	1	5	0	S	1	0.037037	0		1	1	30		Novotny JJ.	COMSIG Rev. 1993 Nov 1;2(3):68-70.	Novotny JJ	COMSIG Rev	1993	1993-11-01	PMC2050134
Juvenile osteochondritis dissecans [OCD] in a 13-year-old male athlete: A case report	1	1	0	12	1	M	10	1.66667	1	MD (Orthopedic surgery)	1	1	10		D'Angelo K, Kim P, Murnaghan ML	J Can Chiropr Assoc	D'Angelo K	J Can Chiropr Assoc	2014
Kienbock Disease: A complicated postsurgical case study using diagnostic ultrasonography	0	1	0	10	1	M	1	0.2	1	RN	1	1	20		Yochum AM, Kettner NW	J Chiropr Med	Yochum AM	J Chiropr Med	2015
Kienbock's disease in a varsity football player: a case report and review of the literature	0	1	0	15	1	M	10	1.25	0		1	1	10		Laframboise MA, Gringmuth R, Greenwood C.	J Can Chiropr Assoc. 2012 Dec;56(4):275-82.	Laframboise MA	J Can Chiropr Assoc	2012	2012-12-04	PMC3501914
Kyphoscoliosis improvement while treating a patient for adhesive capsulitis using the active therapeutic movement version 2	0	0	1	16	0	M	23	1.91667	1	PT, psychology	1	1	68		Lewis C, Erhard R, Drysdale G	J Manipulative Physiol Ther	Lewis C	J Manipulative Physiol Ther	2008
L5 vertebral compression fracture: a series of five cases	0	1	1	9	1	S	6	0.24	0		1	1	68		Kreitz BG, Côté P, Cassidy JD.	J Manipulative Physiol Ther. 1995 Feb;18(2):91-7.	Kreitz BG	J Manipulative Physiol Ther	1995	1995-02-01
L5-S1 nerve fiber irritation demonstrated by liquid crystal thermography — A case report	0	1	1	13	0	M	3	0.0857143	0		1	1	10		Kobrossi T	J Can Chiropr Assoc	Kobrossi T	J Can Chiropr Assoc	1985
Langerhans cell histiocytosis of the dens axis	0	0	1	7	0	C	0	0	0		0	0	34		Bäckes D, van den Broek MW, Esser JP, Dijk AC, Morales RE.	Ned Tijdschr Geneeskd. 2011;155(38):A2794.	BÃ¤ckes D	Ned Tijdschr Geneeskd	2011	2011-09-24
Large C4/5 spondylotic disc bulge resulting in spinal stenosis and myelomalacia in a Klippel-Feil patient	0	0	1	15	0	M	8	1	1	LMT	1	1	87		Kruse RA, Cambron JA.	J Altern Complement Med. 2012 Jan;18(1):96-9. doi: 10.1089/acm.2010.0844.	Kruse RA	J Altern Complement Med	2012	2012-01-25			10.1089/acm.2010.0844
Late postpoliomyelitis muscular atrophy: A case report and clinical discussion	0	1	1	10	1	G	1	0.0294118	0		1	1	68		Taylor JH	J Manipulative Physiol Ther	Taylor JH	J Manipulative Physiol Ther	1986
Lateral ankle injury: literature review and report of two cases	0	1	0	10	1	S	28	1.55556	0		1	1	30		Pollard H, Sim P, McHardy A	Australas Chiropr Osteopathy. 1999 Nov;8(3):96-101.	Pollard H	Australas Chiropr Osteopathy	2002
Lateral epicondylosis and calcific tendonitis in a golfer: a case report and literature review	0	1	0	14	1	M	5	0.555556	1	MD (Sports medicine)	1	1	10		Yuill EA, Lum G	J Can Chiropr Assoc	Yuill EA	J Can Chiropr Assoc	2011
Lateral epicondylosis: A case study of conservative care utilizing ART® and rehabilitation	0	1	0	12	1	M	46	3.28571	0		1	1	10		Howitt SD	J Can Chiropr Assoc	Howitt SD	J Can Chiropr Assoc	2006
Lessons learned from cases of rib fractures after manual therapy: A case series to increase patient safety	0	1	1	17	1	S	0	0	0		0	1	10		To D, Tibbles A, Funabashi M	J Can Chiropr Assoc	To D	J Can Chiropr Assoc	2020
Lifestyle modifications and the resolution of obstructive sleep apnea syndrome: A case report	0	1	1	13	1	G	0	0	0		1	1	20		Gala TR, Seaman DR	J Chiropr Med	Gala TR, Seaman DR	J Chiropr Med	2011
Locked-in syndrome due to a vertebral dissection and therapeutic options with intraarterial fibrinolysis in acute phase	0	0	1	16	0	I	5	0.3125	0		0	0	44		Izquierdo-Casas J, Soler-Singla L, Vivas-DÃ­az E, Balaguer-MartÃ­nez E, Sola-MartÃ­nez T, Guimaraens-MartÃ­nez L.	Rev Neurol. 2004 Jun 16-30;38(12):1139-41.	Izquierdo-Casas J	Rev Neurol	2004	2004-07-02
Locked-in syndrome following cervical manipulation	0	0	1	5	0	I	27	0.818182	0		0	0	93		Povlsen UJ, Kjaer L, Arlien-SÃ¸borg P.	Acta Neurol Scand. 1987 Dec;76(6):486-8. doi: 10.1111/j.1600-0404.1987.tb03607.x.	Povlsen UJ	Acta Neurol Scand	1987	1987-12-01			10.1111/j.1600-0404.1987.tb03607.x
Locked-In Syndrome Following Cervical Manipulation by a Chiropractor: A Case Report	0	1	1	11	1	I	0	0	0		0	0		11	Orsini GG, Metaxas GE, Legros V.	J Crit Care Med (Targu Mures). 2019 Aug 9;5(3):107-110. doi: 10.2478/jccm-2019-0014. eCollection 2019 Jul.	Orsini GG	J Crit Care Med (Targu Mures)	2019	2019-08-22	PMC6698073		10.2478/jccm-2019-0014
Long thoracic nerve palsy following cervical chiropractic manipulation	0	0	1	8	0	S	26	1.04	0		0	0	139		Oware A, Herskovitz S, Berger AR.	Muscle Nerve. 1995 Nov;18(11):1351.	Oware A	Muscle Nerve	1995	1995-11-01
Long-term relief from tension-type headache and major depression following chiropractic treatment	0	0	1	11	0	F	3	1.5	0		1	0		3	Chu ECP, Ng M.	J Family Med Prim Care. 2018 May-Jun;7(3):629-631. doi: 10.4103/jfmpc.jfmpc_68_18.	Chu ECP	J Family Med Prim Care	2018	2018-08-17	PMC6069670		10.4103/jfmpc.jfmpc_68_18
Low-back pain, leg pain, and chronic idiopathic testicular pain treated with chiropractic care	0	0	1	13	0	N	16	2	0		1	1	87		Rowell RM, Rylander SJ.	J Altern Complement Med. 2012 Apr;18(4):420-2. doi: 10.1089/acm.2010.0698. Epub 2012 Apr 10.	Rowell RM	J Altern Complement Med	2012	2012-04-12			10.1089/acm.2010.0698
Low-tech rehabilitation and management of a 64 year old male patient with acute idiopathic onset of costochondritis	0	0	1	17	0	M	4	0.333333	0		1	1	10		Hudes K	J Can Chiropr Assoc	Hudes K	J Can Chiropr Assoc	2008
Low-tech rehabilitation of bilateral patellofemoral knee pain in a runner: a case study	0	1	1	13	1	M	13	0.8125	0		1	1	10		Stefanick GF	J Can Chiropr Assoc	Stefanick GF	J Can Chiropr Assoc	2004
Lumbar apophyseal ring fractures in adolescents	1	0	1	6	0	S	13	0.464286	0		1	1	68		Thiel HW, Clements DS, Cassidy JD.	J Manipulative Physiol Ther. 1992 May;15(4):250-4.	Thiel HW	J Manipulative Physiol Ther	1992	1992-05-01
Lumbar artery aneurysm with acute aortic occlusion resulting from chiropractic manipulation: a case report	0	1	1	14	1	I	28	0.875	0		0	0	156		Kornberg E.	Surgery. 1988 Jan;103(1):122-4.	Kornberg E	Surgery	1988	1988-01-01
Lumbar epidural hematoma after chiropractic manipulation for lower-back pain: case report	0	1	1	11	1	S	56	4.30769	0		0	0	192		Solheim O, Jorgensen JV, Nygaard OP.	Neurosurgery. 2007 Jul;61(1):E170-1; discussion E171. doi: 10.1227/01.neu.0000279740.61048.e2.	Solheim O	Neurosurgery	2007	2007-07-11			10.1227/01.neu.0000279740.61048.e2
Lumbar extension traction alleviates symptoms and facilitates healing of disc herniation/sequestration in 6-weeks, following failed treatment from three previous chiropractors: a CBP ® case report with an 8 year follow-up	0	1	1	30	1	M	8	2.66667	0		1	3	29		Oakley PA, Harrison DE.	J Phys Ther Sci		J Phys Ther Sci	2017
Lumbar intervertebral disc herniation: treatment by rotational manipulation	0	0	1	8	1	M	33	1.06452	1	MD (Orthopedic surgery)	1	1	68		Quon JA, Cassidy JD, O'Connor SM, Kirkaldy-Willis WH.	J Manipulative Physiol Ther. 1989 Jun;12(3):220-7.	Quon JA	J Manipulative Physiol Ther	1989	1989-06-01
Lumbar intraspinal synovial cyst containing gas as a cause for low-back pain	0	0	1	12	0	M	17	0.85	0		1	1	68		Firth RL.	J Manipulative Physiol Ther. 2000 May;23(4):276-8.	Firth RL	J Manipulative Physiol Ther	2000	2000-05-23
Lumbosacral disc protrusion: a case report	0	1	1	6	1	M	5	0.142857	0		1	1	68		Cox JM.	J Manipulative Physiol Ther. 1985 Dec;8(4):261-6.	Cox JM	J Manipulative Physiol Ther	1985	1985-12-01
Lung cancer metastasis to the scapula and spine: a case report	0	1	1	11	1	C	10	0.833333	0		1	1	30		Demetrious J, Demetrious GJ	Chiropr & Osteopat	Demetrious J	Chiropr & Osteopat	2008
Lung carcinoma presenting as mechanical back pain: A case report	0	1	1	10	1	C	0	0	0		1	1	10		Bougie JD, Burns SH	J Can Chiropr Assoc	Bougie JD	J Can Chiropr Assoc	1994
Lunotriquetral instability in a climber – Case report and review	0	1	0	10	0	M	2	0.2	0		1	1	10		Avrahami D	J Can Chiropr Assoc	Avrahami D	J Can Chiropr Assoc	2010
Lyme disease	0	0	1	2	0	A	0	0	0		1	1	68		Brier SR.	J Manipulative Physiol Ther. 1990 Jul-Aug;13(6):337-9.	Brier SR	J Manipulative Physiol Ther	1990	1990-07-01
Lymphedema as a cause of unilateral leg swelling: a case report with 6-yr follow-up	0	1	1	14	1	I	1	0.0454545	0		1	1	68		Mestan MA, Ameen J.	J Manipulative Physiol Ther. 1998 Sep;21(7):479-83.	Mestan MA	J Manipulative Physiol Ther	1998	1998-10-20
Magnetic resonance imaging of the wrist: occult osseous lesions	0	0	0	9	1	M	13	0.464286	1	MD (Radiology)	1	1	68		Kettner NW, Pierre-Jerome C.	J Manipulative Physiol Ther. 1992 Nov-Dec;15(9):599-603.	Kettner NW	J Manipulative Physiol Ther	1992	1992-11-01
Malignant degeneration of hereditary multiple exostosis: A case history	0	1	0	9	1	Q	1	0.0277778	0		1	1	68		Foreman SM, Serrins PM	J Manipulative Physiol Ther	Foreman SM	J Manipulative Physiol Ther	1984
Malignant pleural mesothelioma: a case report	0	1	1	6	1	C	7	0.466667	0		1	1	68		Patel SN, Kettner NW.	J Manipulative Physiol Ther. 2005 Nov-Dec;28(9):724-9. doi: 10.1016/j.jmpt.2005.09.004.	Patel SN	J Manipulative Physiol Ther	2005	2005-12-06			10.1016/j.jmpt.2005.09.004
Malignant schwannoma	0	0	0	2	0	C	1	0.0344828	0		1	1	68		Kemmet J, Boline PD.	J Manipulative Physiol Ther. 1991 May;14(4):266-8.	Kemmet J	J Manipulative Physiol Ther	1991	1991-05-01
Management approaches to acute muscular strain and hematoma in National level soccer players: A report of two cases	1	1	0	18	1	S	4	0.5	0		1	1	10		Stainsby BE, Piper SL, Gringmuth R	J Can Chiropr Assoc	Stainsby BE	J Can Chiropr Assoc	2012
Management of a 59-year-old female patient with adult degenerative scoliosis using manipulation under anesthesia	0	0	1	14	0	M	17	1.7	1	MD (Family medicine)	1	1	20		Morningstar MW, Strauchman MN	J Chiropr Med	Morningstar MW	J Chiropr Med	2010
Management of a chronic lumbar disk herniation with chiropractic biophysics methods after failed chiropractic manipulative intervention	0	0	1	16	0	M	23	1.4375	0		1	1	68		Paulk GP, Harrison DE.	J Manipulative Physiol Ther. 2004 Nov-Dec;27(9):579. doi: 10.1016/j.jmpt.2004.10.003.	Paulk GP	J Manipulative Physiol Ther	2004	2004-12-23			10.1016/j.jmpt.2004.10.003
Management of a patient with a lamina fracture of the sixth cervical vertebra and concomitant subluxation	0	0	1	16	0	S	7	0.304348	0		1	1	68		Alcantara J, Plaugher G, Abblett DE.	J Manipulative Physiol Ther. 1997 Feb;20(2):113-23.	Alcantara J	J Manipulative Physiol Ther	1997	1997-02-01
Management of a patient with calcium pyrophosphate deposition disease and meniscal tear of the knee: a case report	0	1	0	18	1	M	5	0.227273	0		1	1	68		Alcantara J, McDaniel JW, Plaugher G, Alcantara J.	J Manipulative Physiol Ther. 1998 Mar-Apr;21(3):197-204.	Alcantara J	J Manipulative Physiol Ther	1998	1998-05-06
Management of Achilles tendon disorders: a case review	0	1	0	8	1	M	17	0.73913	0		1	1	30		Pollard H, So V	Australas Chiropr Osteopathy		Australas Chiropr Osteopathy	1997
Management of acute lumbar disk herniation initially presenting as mechanical low back pain	0	0	1	13	0	M	33	1.57143	0		1	1	68		Crawford CM, Hannan RF.	J Manipulative Physiol Ther. 1999 May;22(4):235-44. doi: 10.1016/s0161-4754(99)70050-3.	Crawford CM	J Manipulative Physiol Ther	1999	1999-06-15			10.1016/s0161-4754(99)70050-3
Management of acute patellar dislocation: A case report	0	1	0	8	1	S	1	0.2	1	PT	1	1	20		Enix DE, Sudkamp K, Scali F, Keating R, Welk A	J Chiropr Med	Enix DE	J Chiropr Med	2015
Management of cervical disc herniation with upper cervical chiropractic care	0	0	1	10	0	M	19	0.863636	0		1	1	68		Eriksen K.	J Manipulative Physiol Ther. 1998 Jan;21(1):51-6.	Eriksen K	J Manipulative Physiol Ther	1998	1998-02-19
Management of cervical disk syndrome utilizing manipulation under anesthesia	0	0	1	9	0	M	17	0.62963	0		1	1	68		Hughes BL.	J Manipulative Physiol Ther. 1993 Mar-Apr;16(3):174-81.	Hughes BL	J Manipulative Physiol Ther	1993	1993-03-01
Management of mild traumatic brain injury symptoms in a 31-year-old woman using cervical manipulation and acupuncture: A case report	0	1	1	19	1	S	2	0.4	0		1	1	20		Gergen DM	J Chiropr Med	Gergen DM	J Chiropr Med	2015
Management of the patient with a Chance fracture of the lumbar spine and concomitant subluxation	0	0	1	15	0	S	7	0.291667	0		1	1	68		Plaugher G, Alcantara J, Hart CR.	J Manipulative Physiol Ther. 1996 Oct;19(8):539-51.	Plaugher G	J Manipulative Physiol Ther	1996	1996-10-01
Managing environmental sensitivity: An overview illustrated with a case report	0	1	0	10	1	S	7	0.583333	0		1	1	10		Busse JW, Reid S, Leznoff A, Barsky AJ, Qureshi R, Guyatt GH	J Can Chiropr Assoc	Busse JW	J Can Chiropr Assoc	2008
Manipulation for the control of back pain and curve progression in patients with skeletally mature idiopathic scoliosis: two cases	0	1	1	19	1	M	33	1.26923	0		1	1	68		Tarola GA.	J Manipulative Physiol Ther. 1994 May;17(4):253-7.	Tarola GA	J Manipulative Physiol Ther	1994	1994-05-01
Manipulation under anesthesia combined with epidural steroid injection	0	0	1	8	0	M	12	0.461538	1	MD (Anesthesiology)	1	1	68		Ben-David B, Raboy M.	J Manipulative Physiol Ther. 1994 Nov-Dec;17(9):605-9.	Ben-David B	J Manipulative Physiol Ther	1994	1994-11-01
Manipulation under anesthesia for patients with failed back surgery: Retrospective report of 3 cases with 1-year follow-up	0	1	1	17	1	M	15	1.875	0		1	1	20		Morningstar MW, Strauchman MN	J Chiropr Med	Morningstar MW	J Chiropr Med	2012
Manipulation under anesthesia: A report of four cases	0	1	1	8	1	M	13	0.866667	1	MD (Anesthesiology)	1	1	68		Collins S, Cremata E, Solinger AB, Clauson W, Roberts ES	J Manipulative Physiol Ther	Collins S	J Manipulative Physiol Ther	2005
Manipulation under epidural anesthesia with corticosteroid injection: two case reports	0	1	1	10	1	M	12	0.521739	1	MD (PMR)	1	1	68		Aspegren DD, Wright RE, Hemler DE.	J Manipulative Physiol Ther. 1997 Nov-Dec;20(9):618-21.	Aspegren DD	J Manipulative Physiol Ther	1997	1998-01-22
Manipulations of cervical vertebrae and trauma of the vertebral artery. Report of two cases	0	1	1	14	0	I	10	0.416667	0		0	0		10	Alimi Y, Tonolli I, Di Mauro P, Lafay V, Velut JG, Barthelemy P, Frances Y, Juhan C.	J Mal Vasc. 1996;21(5):320-3.	Alimi Y	J Mal Vasc	1996	1996-01-01
Manipulative and multimodal therapies in the treatment of osteoarthritis of the great toe: A case series	0	1	0	16	1	M	4	0.8	0		1	1	20		Brantingham JW, Cassa TK	J Chiropr Med	Brantingham JW	J Chiropr Med	2015
Manipulative assessment and treatment of the shoulder complex: case reports	0	1	1	10	1	M	5	0.294118	0		1	1	20		Bergmann T, Donahue T, Donahue S, Dody M	J Chiropr Med	Bergmann T	J Chiropr Med	2003
Manipulative management of post-Colles' fracture weakness and diminished active range of motion	0	0	0	12	0	S	6	0.285714	0		1	1	68		Kaufman RL, Bird J.	J Manipulative Physiol Ther. 1999 Feb;22(2):105-7. doi: 10.1016/s0161-4754(99)70115-6.	Kaufman RL	J Manipulative Physiol Ther	1999	1999-03-12			10.1016/s0161-4754(99)70115-6
Manipulative management of the temporomandibular joint pain-dysfunction syndrome: A report of two cases	0	1	1	13	1	M	7	0.194444	0		1	1	10		Nykoliation JW, Cassidy JD	J Can Chiropr Assoc	Nykoliation JW	J Can Chiropr Assoc	1984
Manipulative reduction and management of anterior sternoclavicular joint dislocation	0	0	0	9	0	S	2	0.0869565	0		1	1	68		Kaufman RL.	J Manipulative Physiol Ther. 1997 Jun;20(5):338-42.	Kaufman RL	J Manipulative Physiol Ther	1997	1997-06-01
Manipulative therapy in lower back pain with leg pain and neurological deficit	0	0	1	12	0	M	39	1.77273	0		1	1	68		Bergmann TF, Jongeward BV.	J Manipulative Physiol Ther. 1998 May;21(4):288-94.	Bergmann TF	J Manipulative Physiol Ther	1998	1998-06-03
Manipulative treatment of backache in a young acromegalic: a case report	0	1	1	11	1	Q	2	0.0588235	0		1	1	68		Woo CC.	J Manipulative Physiol Ther. 1986 Dec;9(4):279-84.	Woo CC	J Manipulative Physiol Ther	1986	1986-12-01
Manual labor metacarpophalangeal arthropathy in a truck driver: A case report	0	1	0	11	1	M	4	0.4	0		1	1	20		Emary PC	J Chiropr Med	Emary PC	J Chiropr Med	2010
Manual therapy and ear pain: A report of four cases	0	1	1	10	1	H6	5	0.555556	0		1	1	10		Murphy DR, Gay CW	J Can Chiropr Assoc	Murphy DR	J Can Chiropr Assoc	2011
Massive disc sequestration after spinal manipulation	0	0	1	6	0	M	4	0.148148	0		0	0	127		Ryan MD.	Med J Aust. 1993 May 17;158(10):718.	Ryan MD	Med J Aust	1993	1993-05-17
McKenzie diagnosis and therapy in the evaluation and management of a lumbar disc derangement syndrome: A case study	0	1	1	18	1	M	11	0.647059	0		1	1	20		Santolin SM	J Chiropr Med	Santolin SM	J Chiropr Med	2003
Mechanically induced pelvic pain and organic dysfunction in a patient without low back pain	0	0	1	14	0	R	12	0.4	0		1	1	68		Browning JE.	J Manipulative Physiol Ther. 1990 Sep;13(7):406-11.	Browning JE	J Manipulative Physiol Ther	1990	1990-09-01
Medial medullary infarction following neck manipulation	0	0	1	6	0	I	6	0.25	0		0	0	19		Watanabe M, Murayama T, Mano K, Watanabe H, Kanamori M.	Rinsho Shinkeigaku. 1996 Jan;36(1):43-6.	Watanabe M	Rinsho Shinkeigaku	1996	1996-01-01
Meningioma of the clivus revealed by manipulations of the cervical rachis spine	0	0	1	12	0	C	2	0.04	0		0	0	40		Boudouresques J, Vigouroux RA, Daniel F, Vittini F, Dufour M, Sedan R.	Presse Med. 1970 Jan 3;78(1):33-4.	Boudouresques J	Presse Med	1970	1970-01-03
Meniscal allograft transplant in a 16-year-old male soccer player: A case report	1	1	0	12	1	S	1	0.166667	0		1	1	10		Menta R, Howitt S	J Can Chiropr Assoc	Menta R	J Can Chiropr Assoc	2014
Metastases to the cervical spine: A report of a case	0	1	1	10	1	C	2	0.0606061	1	MD (Orthopedic surgery)	1	1	10		Protor D, Cassidy D, Mierau D, Yong-Hing K	J Can Chiropr Assoc	Protor D	J Can Chiropr Assoc	1987
Metastatic bone disease: A review of various concepts and report of a case	0	1	1	13	1	C	4	0.125	0		1	1	10		Kogon PL, McLaughlin KJ	J Can Chiropr Assoc	Kogon PL	J Can Chiropr Assoc	1988
Metastatic Cancer of the Thoracic and Lumbar Spine Presenting as Mid- and Low Back Pain in a Long Distance Runner	0	0	1	20	0	C	1	0.5	0		1	1	20		Leri JP.	J Chiropr Med. 2018 Jun;17(2):121-127. doi: 10.1016/j.jcm.2017.11.004. Epub 2018 Jun 14.	Leri JP	J Chiropr Med	2018	2018-09-01	PMC6112066		10.1016/j.jcm.2017.11.004
Metastatic non-Hodgkin lymphoma presenting as low back pain and radiculopathy: A case report	0	1	1	13	1	C	13	1.625	0		1	1	20		Roug IK, McCartney LB	J Chiropr Med	Roug IK	J Chiropr Med	2012
Metastatic testicular seminoma of the cervicothoracic spine	0	0	1	7	0	C	2	0.0714286	0		1	1	68		Demetrious J	J Manipulative Physiol Ther	Demetrious J	J Manipulative Physiol Ther	1992
Mimicking turf-toe: myofasopathy of the first dorsal interosseous muscle treated with ART®	0	0	0	12	1	M	15	0.882353	0		1	1	10		Pajaczkowski JA	J Can Chiropr Assoc	Pajaczkowski JA	J Can Chiropr Assoc	2003
Missed appendicitis diagnosis: A case report	0	1	0	6	1	K	3	0.6	0		1	1	10		Cox J, Sovak G.	J Can Chiropr Assoc. 2015 Sep;59(3):294-9.	Cox J	J Can Chiropr Assoc	2015	2015-10-27	PMC4593043
Missed C1 posterior arch fracture: A case report	0	1	1	8	1	S	1	0.0333333	0		1	1	10		Munro DS	J Can Chiropr Assoc	Munro DS	J Can Chiropr Assoc	1990
Missed cervical spine fracture: chiropractic implications	0	0	1	6	1	S	27	1.28571	0		1	1	68		Brynin R, Yomtob C.	J Manipulative Physiol Ther. 1999 Nov-Dec;22(9):610-4. doi: 10.1016/s0161-4754(99)70021-7.	Brynin R	J Manipulative Physiol Ther	1999	2000-01-08			10.1016/s0161-4754(99)70021-7
Missed cervical spine fracture-dislocations prior to manipulation: A review of three cases	0	1	1	12	1	S	3	0.0882353	1	MD (Orthopedic surgery)	1	1	10		Nykoliation JW, Yong-Hing K, Cmec M, Cassidy JD, Dupuis P	J Can Chiropr Assoc	Nykoliation JW	J Can Chiropr Assoc	1986
Missed cervical spine fracture-dislocations: the importance of clinical and radiographic assessment	0	0	1	11	1	S	22	1.22222	0		1	1	68		King SW, Hosler BK, King MA, Eiselt EW.	J Manipulative Physiol Ther. 2002 May;25(4):263-9. doi: 10.1067/mmt.2002.123165.	King SW	J Manipulative Physiol Ther	2002	2002-05-22			10.1067/mmt.2002.123165
Missed cervical spine fractures: the importance of reviewing radiographs in chiropractic practice	0	0	1	12	1	S	19	0.76	0		1	1	68		Crowther ER.	J Manipulative Physiol Ther. 1995 Jan;18(1):29-33.	Crowther ER	J Manipulative Physiol Ther	1995	1995-01-01
Missed lumbar transverse process fractures in a high school football player	0	0	1	11	0	S	22	1.15789	0		1	1	68		Brynin R, Gardiner L.	J Manipulative Physiol Ther. 2001 Feb;24(2):123-6. doi: 10.1067/mmt.2001.112562.	Brynin R	J Manipulative Physiol Ther	2001	2001-02-24			10.1067/mmt.2001.112562
Missed sacral fracture before chiropractic adjustment	0	0	1	6	0	S	5	0.208333	0		0	1	68		Plaugher G, Alcantara J, Doble RW Jr.	J Manipulative Physiol Ther. 1996 Sep;19(7):480-3.	Plaugher G	J Manipulative Physiol Ther	1996	1996-09-01
Monocular scotomata and spinal manipulation: the step phenomenon	0	0	1	8	1	H0	19	0.791667	0		1	1	68		Gorman RF.	J Manipulative Physiol Ther. 1996 Jun;19(5):344-9.	Gorman RF	J Manipulative Physiol Ther	1996	1996-06-01
Monocular visual loss after closed head trauma: immediate resolution associated with spinal manipulation	1	0	1	13	1	H0	32	1.28	0		1	1	68		Gorman RF.	J Manipulative Physiol Ther. 1995 Jun;18(5):308-14.	Gorman RF	J Manipulative Physiol Ther	1995	1995-06-01
Morton's neuroma	0	0	0	2	0	G	14	0.482759	0		1	1	68		Brantingham JW, Snyder WR, Michaud T.	J Manipulative Physiol Ther. 1991 Jun;14(5):317-22.	Brantingham JW	J Manipulative Physiol Ther	1991	1991-06-01
MUJA: manipulation under joint anesthesia/analgesia: a treatment approach for recalcitrant low back pain of synovial joint origin	0	0	1	17	1	M	29	1.16	1	MD (PMR)	1	1	68		Dreyfuss P, Michaelsen M, Horne M.	J Manipulative Physiol Ther. 1995 Oct;18(8):537-46.	Dreyfuss P	J Manipulative Physiol Ther	1995	1995-10-01
Multicentric reticulohistiocytosis (lipoid dermatoarthritis)	0	0	0	4	0	D	3	0.115385	0		1	1	68		Hurtgen KL, Plezbert JA.	J Manipulative Physiol Ther. 1994 Jan;17(1):38-42.	Hurtgen KL	J Manipulative Physiol Ther	1994	1994-01-01
Multidisciplinary approach to non-surgical management of inguinal disruption in a professional hockey player treated with platelet-rich plasma, manual therapy and exercise: a case report	0	1	0	24	1	S	17	3.4	1	MD (Sports medicine)	1	1	10		St-Onge E, MacIntyre IG, Galea AM.	J Can Chiropr Assoc. 2015 Dec;59(4):390-7.	St-Onge E	J Can Chiropr Assoc	2015	2016-01-28	PMC4711326
Multidisciplinary management of the cervicocranial and temporomandibular disorder: appreciation of the whole Cube--clinical case. Part II	0	1	1	16	1	M	1	0.0384615	1	DDS	1	6	7		Skaggs C, Wiele G.	Funct Orthod. 1994 Mar-Apr;11(2):31-40.	Skaggs C	Funct Orthod	1994	1994-03-01
Multilevel spinal stenosis: A case report	0	1	1	6	1	M	2	0.0588235	0		1	1	68		Buehler MT, Marquart D	J Manipulative Physiol Ther	Buehler MT	J Manipulative Physiol Ther	1986
Multimodal and interdisciplinary management of an isolated partial tear of the posterior cruciate ligament: A case report	0	1	0	17	1	S	1	0.125	1	PT	1	1	20		Fernandez M, Pugh D	J Chiropr Med	Fernandez M	J Chiropr Med	2012
Multimodal care in the management of a patient with chronic tendinopathy of the biceps femoris: A case report	0	1	1	18	1	S	1	0.333333	0		1	1	20		Martin BR	J Chiropr Med	Martin BR	J Chiropr Med	2017
Multimodal Chiropractic Care for Pain and Disability in a Patient Diagnosed With Ehlers-Danlos Syndrome-Hypermobility Type: A Case Report	0	1	1	18	1	Q	6	2	0		1	1	20		Strunk RG.	J Chiropr Med. 2017 Jun;16(2):147-155. doi: 10.1016/j.jcm.2016.12.002. Epub 2017 Jan 12.	Strunk RG	J Chiropr Med	2017	2017-06-01	PMC5440637		10.1016/j.jcm.2016.12.002
Multimodal chiropractic care of pain and disability for a patient diagnosed with benign joint hypermobility syndrome: A case report	0	1	1	19	1	M	15	2.5	1	PT	1	1	20		Strunk RG, Pfefer MT, Dube D	J Chiropr Med	Strunk RG	J Chiropr Med	2014
Multimodal non-surgical intervention for individuals with knee osteoarthritis: A retrospective case series	0	1	0	12	1	M	0	0	0		1	1	10		Young JJ, Kopansky-Giles D, Ammendolia C	J Can Chiropr Assoc	Young JJ, Kopansky-Giles D, Ammendolia C	J Can Chiropr Assoc	2019
Multimodal Therapy Combining Spinal Manipulation, Transcutaneous Electrical Nerve Stimulation, and Heat for Primary Dysmenorrhea: A Prospective Case Study	0	1	1	18	1	N	1	0.5	0		1	1	20		Wong JJ, Laframboise M, Mior S.	J Chiropr Med. 2018 Sep;17(3):190-197. doi: 10.1016/j.jcm.2018.03.005. Epub 2018 Aug 28.	Wong JJ	J Chiropr Med	2018	2018-09-20	PMC6141360		10.1016/j.jcm.2018.03.005
Multiple disc herniation after chiropractic manipulation	0	0	1	6	0	M	8	0.5	0		0	0	9		Tomé F, Barriga A, Espejo L.	Rev Med Univ Navarra. 2004 Jul-Sep;48(3):39-41.	TomÃ© F	Rev Med Univ Navarra	2004	2004-12-30
Multiple Myeloma presenting as sacroiliac joint pain: a case report	0	1	1	10	1	C	11	1.375	1	MD (Radiology)	1	1	10		Southerst D, Dufton J, Stern P.	J Can Chiropr Assoc. 2012 Jun;56(2):94-101.	Southerst D	J Can Chiropr Assoc	2012	2012-06-08	PMC3364058
Multiple seizure-induced thoracic vertebral compression fractures: A case report	0	1	1	9	1	S	3	0.75	1	PT	1	1	10		Stilwell P, Harman K, Hsu W, Seaman B	J Can Chiropr Assoc	Stilwell P	J Can Chiropr Assoc	2016
Multiple venous thromboses presenting as mechanical low back pain in an 18-year-old woman	0	0	1	13	0	I	1	0.2	0		1	1	20		Marchand AA, Boucher JA, O'Shaughnessy J	J Chiropr Med	Marchand AA	J Chiropr Med	2015
Myelopathy: a report of two cases	0	1	1	6	1	G	6	0.4	0		1	1	68		Patel SN, Kettner NW, Osbourne CA.	J Manipulative Physiol Ther. 2005 Sep;28(7):539-46. doi: 10.1016/j.jmpt.2005.07.013.	Patel SN	J Manipulative Physiol Ther	2005	2005-09-27			10.1016/j.jmpt.2005.07.013
Myofascial pain syndrome: A double crush-like appearance	0	0	1	7	1	G	8	0.470588	0		1	1	20		Pringle RK, Richardson DL, Shiel RS	J Chiropr Med	Pringle RK	J Chiropr Med	2003
Myositis ossificans	0	0	0	2	0	M	9	0.3	0		1	1	68		Tsuno MM, Shu GJ.	J Manipulative Physiol Ther. 1990 Jul-Aug;13(6):340-2.	Tsuno MM	J Manipulative Physiol Ther	1990	1990-07-01
Myositis ossificans traumatica	0	0	1	3	0	M	26	0.962963	0		1	1	68		Danchik JJ, Yochum TR, Aspegren DD.	J Manipulative Physiol Ther. 1993 Nov-Dec;16(9):605-14.	Danchik JJ	J Manipulative Physiol Ther	1993	1993-11-01
Myositis ossificans traumatica of the deltoid ligament in a 34 year old recreational ice hockey player with a 15 year post-trauma follow-up: A case report and review of the literature	0	1	0	30	1	M	33	3.3	0		1	1	10		Muir B	J Can Chiropr Assoc	Muir B	J Can Chiropr Assoc	2010
Myxopapillary ependymoma as a cause of back pain in a young male - A case report	0	1	1	16	0	C	9	1.28571	1	MD (Radiology)	1	1	10		Ngo TP, Dufton J, Stern PJ, Islam O.	J Can Chiropr Assoc. 2013 Jun;57(2):150-5.	Ngo TP	J Can Chiropr Assoc	2013	2013-06-12	PMC3661182
Nasal specific technique as part of a chiropractic approach to chronic sinusitis and sinus headaches	0	0	1	15	0	J	44	1.76	0		1	1	68		Folweiler DS, Lynch OT.	J Manipulative Physiol Ther. 1995 Jan;18(1):38-41.	Folweiler DS	J Manipulative Physiol Ther	1995	1995-01-01
Neck-tongue syndrome	0	0	1	2	0	M	1	0.5	0		1	5	22		Chu ECP, Lin AFC.	BMJ Case Rep. 2018 Dec 4;11(1):e227483. doi: 10.1136/bcr-2018-227483.	Chu ECP	BMJ Case Rep	2018	2018-12-21	PMC6301534		10.1136/bcr-2018-227483
Neck-tongue syndrome	0	0	1	2	0	M	26	1.625	0		1	1	68		Borody C.	J Manipulative Physiol Ther. 2004 Jun;27(5):e8. doi: 10.1016/j.jmpt.2004.04.010.	Borody C	J Manipulative Physiol Ther	2004	2004-06-15			10.1016/j.jmpt.2004.04.010
Need for multiple diagnosis in the presence of spondylolisthesis	0	0	1	9	0	M	6	0.1875	0		1	1	68		Ventura JM, Justice BD.	J Manipulative Physiol Ther. 1988 Feb;11(1):41-2.	Ventura JM	J Manipulative Physiol Ther	1988	1988-02-01
Nephrolithiasis with unusual initial symptoms	0	0	1	5	0	N	8	0.4	0		1	1	68		Wells KA.	J Manipulative Physiol Ther. 2000 Mar-Apr;23(3):196-201. doi: 10.1016/s0161-4754(00)90249-5.	Wells KA	J Manipulative Physiol Ther	2000	2000-04-20			10.1016/s0161-4754(00)90249-5
Nerve-root Schwannomas mimicking intervertebral disc herniations: A report of two cases	0	1	1	11	1	C	4	0.129032	1	MD (Orthopedic surgery)	1	1	10		Burns SH, Thiel HW, Kirkaldy-Willis WH	J Can Chiropr Assoc	Burns SH	J Can Chiropr Assoc	1989
Neural Mobilization in a 54-Year-Old Woman With Postoperative Spinal Adhesive Arachnoiditis	0	0	1	11	0	G	6	3	0		1	1	20		Cornelson SM, Johnnie ED, Kettner NW.	J Chiropr Med. 2018 Dec;17(4):283-288. doi: 10.1016/j.jcm.2018.07.004. Epub 2019 Jan 20.	Cornelson SM	J Chiropr Med	2018	2019-03-09	PMC6391232		10.1016/j.jcm.2018.07.004
Neurofibromatosis clinical presentations: A report of two cases	1	1	1	8	1	Q	1	0.030303	0		1	1	10		Kitchen RG, Waddell BM, Willson RD	J Can Chiropr Assoc	Kitchen RG	J Can Chiropr Assoc	1987
Neurofibromatosis type I: clinical and imaging features of Von Recklinghausen's disease	0	0	1	11	1	Q	27	1.58824	0		1	1	68		Gajeski BL, Kettner NW, Awwad EE, Boesch RJ.	J Manipulative Physiol Ther. 2003 Feb;26(2):116-27. doi: 10.1067/mmt.2003.7.	Gajeski BL	J Manipulative Physiol Ther	2003	2003-02-14			10.1067/mmt.2003.7
Neurogenic bladder and spina bifida occulta: a case report	1	1	1	9	1	N	5	0.151515	0		1	1	68		Borregard PE.	J Manipulative Physiol Ther. 1987 Jun;10(3):122-3.	Borregard PE	J Manipulative Physiol Ther	1987	1987-06-01
Neuromusculoskeletal disorders following SARS: a case series	0	1	1	7	1	A	20	2.22222	0		1	1	10		Stainsby B, Howitt SD, Porr J	J Can Chiropr Assoc	Stainsby B	J Can Chiropr Assoc	2011
Neuropathic osteoarthropathy in the diabetic foot	0	0	0	6	0	M	6	0.333333	0		1	1	68		Osterhouse MD, Kettner NW.	J Manipulative Physiol Ther. 2002 Jul-Aug;25(6):416-22. doi: 10.1067/mmt.2002.126125.	Osterhouse MD	J Manipulative Physiol Ther	2002	2002-08-17			10.1067/mmt.2002.126125
Neurophysiologic response to intraoperative lumbosacral spinal manipulation	0	0	1	7	0	M	66	3.3	1	MD (Orthopedic surgery)	1	1	68		Colloca CJ, Keller TS, Gunzburg R, Vandeputte K, Fuhr AW.	J Manipulative Physiol Ther. 2000 Sep;23(7):447-57. doi: 10.1067/mmt.2000.108822.	Colloca CJ	J Manipulative Physiol Ther	2000	2000-09-27			10.1067/mmt.2000.108822
NON-CERVICOGENIC HEADACHE: A Case Study	0	1	0	5	1	R	0	0	0		1	1	30		Ellis WB, Tedesco JM, Ellis MJ	COMSIG Rev	Ellis WB	COMSIG Rev	1994
Non-communicating hydrocephalus due to congenital aqueductal stenosis in an infant presenting as an irritable baby syndrome	1	0	1	16	0	Q	2	0.08	0		1	1	10		Davies NJ	J Can Chiropr Assoc	Davies NJ	J Can Chiropr Assoc	1995
Non-surgical reduction of lumbar hyperlordosis, forward sagittal balance and sacral tilt to relieve low back pain by Chiropractic BioPhysics(Â®) methods: a case report	0	1	1	23	1	M	5	4	1	MD (Family medicine)	1	3	29		Oakley PA, Ehsani NN, Harrison DE.	J Phys Ther Sci. 2019 Oct;31(10):860-864. doi: 10.1589/jpts.31.860. Epub 2019 Oct 19.	Oakley PA	J Phys Ther Sci	2019	2019-10-25	PMC6801353		10.1589/jpts.31.860
Non-union (type II) odontoid fracture: A case report of a motor vehicle accident	0	1	1	13	1	S	0	0	0		1	1	10		Kitchen RG	J Can Chiropr Assoc	Kitchen RG	J Can Chiropr Assoc	1986
Normal pressure hydrocephalus	0	0	0	3	0	G	1	0.037037	0		1	1	68		Blomerth PR.	J Manipulative Physiol Ther	Blomerth PR	J Manipulative Physiol Ther	1993
Nutrient canals of the ilium: A case report	0	1	1	8	1	M	0	0	0		1	1	10		Pikula JR	J Can Chiropr Assoc	Pikula JR	J Can Chiropr Assoc	1996
Occipital infarction following chiropractic cervical manipulation	0	0	1	6	0	I	26	0.764706	0		0	0		12	Gittinger JW Jr.	J Clin Neuroophthalmol. 1986 Mar;6(1):11-3.	Gittinger JW Jr	J Clin Neuroophthalmol	1986	1986-03-01
Occult osteoid osteoma presenting as shoulder pain: A case report	0	1	0	10	1	C	1	0.125	0		1	1	20		Zoboski RJ	J Chiropr Med	Zoboski RJ	J Chiropr Med	2012
Omohyoid Muscle Syndrome in a Mixed Martial Arts Athlete: A Case Report	0	1	1	12	1	M	5	1	1	MD (Sports medicine)	1	0	39		Lee AD, Yu A, Young SB, Battaglia PJ, Ho CJ.	Sports Health. 2015 Sep-Oct;7(5):458-62. doi: 10.1177/1941738114532225. Epub 2014 Apr 23.	Lee AD	Sports Health	2015	2015-10-27	PMC4547108		10.1177/1941738114532225
Omovertebral bone	0	0	1	2	0	Q	7	0.225806	0		1	1	68		Schultz GD, Phillips RB.	J Manipulative Physiol Ther. 1989 Feb;12(1):50-3.	Schultz GD	J Manipulative Physiol Ther	1989	1989-02-01
Ophthalmic artery occlusion after chiropractic neck manipulation	0	0	1	7	0	H0	0	0	0		0	0	82		Regan KA, Youn TS, Iyer SSR.	Acta Ophthalmol. 2018 Aug;96(5):e663-e664. doi: 10.1111/aos.13738. Epub 2018 May 31.	Regan KA	Acta Ophthalmol	2018	2018-06-02			10.1111/aos.13738
Oral squamous cell carcinoma: an atypical presentation mimicking temporomandubular joint disorder	0	0	0	11	1	C	13	0.8125	1	MD (Anesthesiology)	1	1	10		Nolet PS, Jensen A, Diwan MA	J Can Chiropr Assoc	Nolet PS	J Can Chiropr Assoc	2004
Os odontoideum: A case report	0	1	1	5	1	Q	3	0.0882353	0	MD (Orthopedic surgery)	1	1	10		Crnec M, Mierau D, Cassidy JD, Yong-Hing K	J Can Chiropr Assoc	Crnec M, Mierau D, Yong-Hing K	J Can Chiropr Assoc	1986
Ossification of the posterior longitudinal ligament: A case report	0	1	1	9	1	M	0	0	0		1	1	10		Aker PD, O'Connor SM, Beauchemin D	J Can Chiropr Assoc	Aker PD	J Can Chiropr Assoc	1989
Osteitis condensans illii—a sacrolliac stress phenomenon: a report of a case	0	1	1	11	1	M	2	0.0555556	1	MD (Radiology)	1	1	10		Nykoliation JW, Cassidy JD, Dupuis P	J Can Chiropr Assoc	Nykoliation JW	J Can Chiropr Assoc	1984
Osteochondral lesion of the distal tibial plafond in an adolescent soccer player: a case report	0	1	0	15	1	M	0	0	0		1	1	10		Corso M, deGraauw C, Hsu W	J Can Chiropr Assoc	Corso M	J Can Chiropr Assoc	2017
Osteochondritis dissecans of the knee: a radiology case report	0	1	0	9	1	M	7	0.35	0		1	1	68		Tatum R.	J Manipulative Physiol Ther. 2000 Jun;23(5):347-51.	Tatum R	J Manipulative Physiol Ther	2000	2000-06-23
Osteochondroma and spinal cord compression in a patient with hereditary multiple exostoses: A case report	0	1	1	15	1	C	1	0.333333	0		1	1	20		Zoboski RJ	J Chiropr Med	Zoboski RJ	J Chiropr Med	2017
Osteochondroma of the knee	0	0	0	4	0	C	11	0.407407	0		1	1	68		Bogar WC.	J Manipulative Physiol Ther. 1993 May;16(4):253-5.	Bogar WC	J Manipulative Physiol Ther	1993	1993-05-01
Osteochondrosis of the tibial tuberosity (Osgood-Schlatter's disease)	1	0	0	7	0	M	2	0.0645161	0		1	1	68		Irowa GO.	J Manipulative Physiol Ther. 1989 Feb;12(1):46-9.	Irowa GO	J Manipulative Physiol Ther	1989	1989-02-01
Osteogenesis imperfecta in a weightlifter	0	0	0	5	0	Q	1	0.0555556	0		1	1	68		Yochum TR, Kulbaba S, Seibert RE.	J Manipulative Physiol Ther. 2002 Jun;25(5):334-9. doi: 10.1067/mmt.2002.124418.	Yochum TR	J Manipulative Physiol Ther	2002	2002-06-20			10.1067/mmt.2002.124418
Osteoid osteoma of the vertebral body with extension across the intervertebral disc	0	0	1	12	0	C	9	0.375	0		1	1	68		Hurtgen KL, Buehler M, Santolin SM.	J Manipulative Physiol Ther. 1996 Feb;19(2):118-23.	Hurtgen KL	J Manipulative Physiol Ther	1996	1996-02-01
Osteoid Osteoma: report of a case	0	1	0	6	1	C	0	0	0		1	1	10		Kogon PL	J Can Chiropr Assoc	Kogon PL	J Can Chiropr Assoc	1978
Osteolysis of the distal clavicle: serial improvement and normalization of acromioclavicular joint space with conservative care	0	0	0	16	1	M	13	0.8125	0		1	1	68		Gajeski BL, Kettner NW.	J Manipulative Physiol Ther. 2004 Sep;27(7):e12. doi: 10.1016/j.jmpt.2004.06.009.	Gajeski BL	J Manipulative Physiol Ther	2004	2004-09-25			10.1016/j.jmpt.2004.06.009
Osteomyelitis of the femur head in a pediatric patient	1	0	0	9	0	M	1	0.037037	1	MD (Unlisted)	1	1	68		Pokras R, Tsuno M, Calimag L, Factor J.	J Manipulative Physiol Ther. 1993 Jan;16(1):43-6.	Pokras R	J Manipulative Physiol Ther	1993	1993-01-01
Osteomyelitis of the ischium: a case presentation	0	1	1	7	1	M	0	0	0		1	1	30		Robertson I.	COMSIG Rev. 1995 Nov 1;4(3):70-3.	Robertson I	COMSIG Rev	1995	1995-11-01	PMC2050385
Osteomyelitis of the Thumb in a 21-Year-Old Chiropractic Patient: A Case Report	0	1	0	12	1	M	0	0	0		1	1	20		Bechert RE, Guebert GM.	J Chiropr Med. 2018 Sep;17(3):201-205. doi: 10.1016/j.jcm.2017.10.009. Epub 2018 Aug 28.	Bechert RE	J Chiropr Med	2018	2018-09-20	PMC6141363		10.1016/j.jcm.2017.10.009
Osteoporotic fracture of the dens revealed by cervical manipulation	0	0	1	9	0	S	17	1.0625	0		0	0	77		Ea HK, Weber AJ, Yon F, LiotÃ© F.	Joint Bone Spine. 2004 May;71(3):246-50. doi: 10.1016/S1297-319X(03)00113-1.	Ea HK	Joint Bone Spine	2004	2004-06-09			10.1016/S1297-319X(03)00113-1
Osteosarcoma of the hand: A rare case for radiographic appearance, location, and age	0	1	0	13	1	C	5	0.416667	1	MD (Unlisted)	1	1	68		Mathov SH, Bougie JD, Awad SA	J Manipulative Physiol Ther	Mathov SH	J Manipulative Physiol Ther	2008
Paget Schroetter Syndrome: A case study of the chiropractor's role in recognizing and comanaging an important condition	0	1	1	17	1	I	3	0.375	1	RN	1	1	10		Rowan TL, Kazemi M.	J Can Chiropr Assoc. 2012 Dec;56(4):256-61.	Rowan TL	J Can Chiropr Assoc	2012	2012-12-04	PMC3501911
Paget's disease: A case study	0	1	1	5	1	M	0	0	0		1	1	10		Lafrance LJ, Cassidy JD, Nykoliation JW, Mierau DR	J Can Chiropr Assoc	Lafrance LJ	J Can Chiropr Assoc	1987
Painless infraspinatus atrophy due to suprascapular nerve entrapment	0	0	0	8	0	G	40	1.25	0		1	0	179		Steiman I.	Arch Phys Med Rehabil. 1988 Aug;69(8):641-3.	Steiman I	Arch Phys Med Rehabil	1988	1988-08-01
Pancoast tumour: A case report	0	1	1	5	1	C	3	0.111111	1	MD (Neurosurgery)	1	1	10		Kim P, Hains F, Wallace MC, Mior SA	J Can Chiropr Assoc	Kim P	J Can Chiropr Assoc	1993
Pancreatic cancer and chronic thoracic back pain: A case report	0	1	1	10	1	C	1	0.04	0		1	1	10		Yurkiw DJ	J Can Chiropr Assoc	Yurkiw DJ	J Can Chiropr Assoc	1995
Paramedics, chiropractors and health planners	0	0	1	5	0	A	2	0.047619	0		0	0	178		Livingston M.	Can Med Assoc J. 1978 Dec 23;119(12):1391-2.	Livingston M	Can Med Assoc J	1978	1978-12-23	PMC1818621
Paraplegia in a chiropractic patient secondary to atraumatic dural arteriovenous fistula with perimedullary hypertension: case report	0	1	1	16	1	I	7	1	0		1	1	30		Foreman SM, Stahl MJ, Schultz GD	Chiropr Man Therap	Foreman SM	Chiropr Man Therap	2013
Paraplegia in osteogenesis imperfecta. A case report	1	1	1	7	0	Q	31	0.837838	0		0	0	172		Ziv I, Rang M, Hoffman HJ.	J Bone Joint Surg Br. 1983 Mar;65(2):184-5.	Ziv I	J Bone Joint Surg Br	1983	1983-03-01
Parkinson's disease without tremor masquerading as mechanical back pain; a case report	0	1	1	12	0	M	12	1	0		1	1	10		Burton RR	J Can Chiropr Assoc	Burton RR	J Can Chiropr Assoc	2008
Partial lumbosacral transitional vertebrae: 2 cases of unilateral sacralization	0	1	1	9	1	Q	6	0.75	0		1	1	20		Muir JM	J Chiropr Med	Muir JM	J Chiropr Med	2012
Partial pancreatic transection due to chiropractic manipulation	0	0	0	7	0	S	4	0.5	0		0	0	148		Hudkins JR, Hamlin KE, Smith JL, Nold RJ.	Am Surg. 2012 Sep;78(9):E393-5.	Hudkins JR	Am Surg	2012	2012-09-12
Passive care and active rehabilitation in a patient with failed back surgery syndrome	0	0	1	13	0	M	15	0.625	0		1	1	68		Gluck NI.	J Manipulative Physiol Ther. 1996 Jan;19(1):41-7.	Gluck NI	J Manipulative Physiol Ther	1996	1996-01-01
Patellar anomaly — A case review of quadripartite patella	1	1	0	9	0	M	1	0.0285714	0		1	1	10		Grilliot JR	J Can Chiropr Assoc	Grilliot JR	J Can Chiropr Assoc	1985
Patellar dislocation in a 16-year-old athlete with femoral trochlear dysplasia	1	0	0	10	0	Q	7	0.64	0		1	1	68		Cho JC, Haun DW, Morrell AP, Kettner NW.	J Manipulative Physiol Ther. 2009 Oct;32(8):687-94. doi: 10.1016/j.jmpt.2009.08.020.	Cho JC	J Manipulative Physiol Ther	2009	2009-10-20			10.1016/j.jmpt.2009.08.020
Pathogenesis of vertebral artery occlusion following cervical spine manipulation	0	0	1	9	0	I	61	1.84848	0		0	0	112		Sherman MR, Smialek JE, Zane WE.	Arch Pathol Lab Med. 1987 Sep;111(9):851-3.	Sherman MR	Arch Pathol Lab Med	1987	1987-09-01
Pathologic fracture of metacarpal enchondroma: case study and differential diagnosis	0	1	0	10	1	C	6	0.333333	0		1	1	68		McVey MJ, Kettner NW.	J Manipulative Physiol Ther. 2002 Jun;25(5):340-4. doi: 10.1067/mmt.2002.124417.	McVey MJ	J Manipulative Physiol Ther	2002	2002-06-20			10.1067/mmt.2002.124417
Pathological burst fracture in the cervical spine with negative red flags: A case report	0	1	1	14	1	C	3	0.75	0		1	1	10		Cox J, deGraauw C, Klein E	J Can Chiropr Assoc	Cox J	J Can Chiropr Assoc	2016
Patient with metastatic adenocarcinoma imitating lumbar herniated nucleus pulposis	0	0	1	9	0	C	9	0.5625	1	PT	1	1	68		Erhard RE, Egloff BP	J Manipulative Physiol Ther	Erhard RE	J Manipulative Physiol Ther	2004
Patient with signs and symptoms of myocardial infarction presenting to a chiropractic office: a case report	0	1	1	16	1	I	4	0.210526	0		1	1	10		Erfanian P	J Can Chiropr Assoc	Erfanian P	J Can Chiropr Assoc	2001
Pelvic chondrosarcoma presenting as mechanical back pain: Two case reports	0	1	1	10	1	C	2	0.0740741	1	MD (Orthopedic surgery)	1	1	10		Hains F, Cassidy JD, Dust W	J Can Chiropr Assoc	Hains F	J Can Chiropr Assoc	1993
Pelvic insufficiency fracture simulating metastatic bone disease	0	0	1	7	0	M	7	0.269231	1	MD (Orthopedic surgery)	1	1	68		Stern PJ, Côté P, Dust W.	J Manipulative Physiol Ther. 1994 Sep;17(7):485-8.	Stern PJ	J Manipulative Physiol Ther	1994	1994-09-01
Pelvic pain and organic dysfunction in a patient with low back pain: response to distractive manipulation: a case presentation	0	1	1	19	1	R	13	0.393939	0		1	1	68		Browning JE.	J Manipulative Physiol Ther. 1987 Jun;10(3):116-21.	Browning JE	J Manipulative Physiol Ther	1987	1987-06-01
Pelvic stress fracture: assessment and risk factors	0	0	1	7	1	M	23	1.15	0		1	1	68		Lapp JM.	J Manipulative Physiol Ther. 2000 Jan;23(1):52-5. doi: 10.1016/s0161-4754(00)90114-3.	Lapp JM	J Manipulative Physiol Ther	2000	2000-02-05			10.1016/s0161-4754(00)90114-3
Perianal abscess mimicking levator ani syndrome: A case report and approach to the differential diagnosis of anorectal pain	0	1	1	18	1	K	0	0	0		1	1	10		Mastragostino P, Lee AD, Battaglia PJ	J Can Chiropr Assoc	Mastragostino P, Lee AD, Battaglia PJ	J Can Chiropr Assoc	2017
Peroneal neuropathy misdiagnosed as L5 radiculopathy: A case report	0	1	1	9	1	G	13	1.85714	0		1	1	30		Reife MD, Coulis CM	Chiropr Man Therap	Reife MD	Chiropr Man Therap	2013
Persistent synchondrosis of a primary sacral ossification center in an adult with low back pain	0	0	1	15	0	M	6	0.5	1	(Radiology)	1	0	102		Green BN, Schultz G, Stanley M.	Spine J. 2008 Nov-Dec;8(6):1037-41. doi: 10.1016/j.spinee.2007.04.003. Epub 2007 May 29.	Green BN	Spine J	2008	2007-07-03			10.1016/j.spinee.2007.04.003
Phrenic nerve palsy accompanying chiropractic manipulation of the neck	0	0	1	9	0	J	32	1.18519	0		0	0	73		Tolge C, Iyer V, McConnell J.	South Med J. 1993 Jun;86(6):688-90. doi: 10.1097/00007611-199306000-00021.	Tolge C	South Med J	1993	1993-06-01			10.1097/00007611-199306000-00021
Phrenic nerve paralysis after cervical spine manipulation	0	0	1	7	0	J	0	0	0		0	0	40		Lemmens B, Kouyoumdjian L, Cotty P, Kieffer A, Autret A, Lavandier M.	Presse Med. 1992 Oct 24;21(35):1685-6.	Lemmens B	Presse Med	1992	1992-10-24
Physical causes of anxiety and sleep disorders	0	0	1	7	0	F	3	0.333333	0		1	1	66		Cuthbert S, Rosner A.	Altern Ther Health Med. 2011 Nov-Dec;17(6):30-2, 34.	Cuthbert S	Altern Ther Health Med	2011	2012-02-09
Pitting oedema in a polio survivor with lumbar radiculopathy complicated disc herniation	0	0	1	12	0	M	0	0	0		1	0		3	Chu ECP, Chan AKC, Lin AFC.	J Family Med Prim Care. 2019 May;8(5):1765-1768. doi: 10.4103/jfmpc.jfmpc_254_19.	Chu ECP	J Family Med Prim Care	2019	2019-06-15	PMC6559111		10.4103/jfmpc.jfmpc_254_19
Plasmacytoma of the cervical spine: A case study	0	1	1	8	1	C	3	1	1	MD (Radiology)	1	1	20		Pashayan R, Cavanaugh WM, Warshel CD, Payne DR	J Chiropr Med	Pashayan R,	J Chiropr Med	2017
Plausible impact of forward head posture on upper cervical spine stability	0	0	1	11	0	M	0	0	0		1	0		3	Chu ECP, Lo FS, Bhaumik A.	J Family Med Prim Care. 2020 May 31;9(5):2517-2520. doi: 10.4103/jfmpc.jfmpc_95_20. eCollection 2020 May.	Chu ECP	J Family Med Prim Care	2020	2020-08-06	PMC7380784		10.4103/jfmpc.jfmpc_95_20
Popliteal aneurysm as a cause of leg pain in a geriatric patient	0	0	0	12	0	I	5	0.3125	0		1	1	68		Kaufman RL	J Manipulative Physiol Ther	Kaufman RL	J Manipulative Physiol Ther	2004
Porcelain gallbladder	0	0	1	2	0	K	8	0.444444	0		1	1	68		Young KJ, Johnson J.	J Manipulative Physiol Ther. 2002 Oct;25(8):534-43. doi: 10.1067/mmt.2002.127071.	Young KJ	J Manipulative Physiol Ther	2002	2002-10-17			10.1067/mmt.2002.127071
Possible generators of retrotrochanteric gluteal and thigh pain: the gemelli-obturator internus complex	0	0	1	12	1	M	44	2.93333	0		1	1	68		Cox JM, Bakkum BW.	J Manipulative Physiol Ther. 2005 Sep;28(7):534-8. doi: 10.1016/j.jmpt.2005.07.012.	Cox JM	J Manipulative Physiol Ther	2005	2005-09-27			10.1016/j.jmpt.2005.07.012
Posterior fossa ischemia and bilateral vertebral artery hypoplasia	0	0	0	8	0	I	14	0.666667	0		1	1	68		Mestan MA.	J Manipulative Physiol Ther. 1999 May;22(4):245-9. doi: 10.1016/s0161-4754(99)70051-5.	Mestan MA	J Manipulative Physiol Ther	1999	1999-06-15			10.1016/s0161-4754(99)70051-5
Posterior limbus fractures: five case reports and a review of selected published cases	0	1	1	13	1	S	7	0.318182	0		1	1	68		Bonic EE, Taylor JA, Knudsen JT.	J Manipulative Physiol Ther. 1998 May;21(4):281-7.	Bonic EE	J Manipulative Physiol Ther	1998	1998-06-03
Posterior rib fractures in a young infant who received chiropractic care	1	0	1	11	0	S	21	2.625	0		0	0	331		Wilson PM, Greiner MV, Duma EM.	Pediatrics. 2012 Nov;130(5):e1359-62. doi: 10.1542/peds.2012-0372. Epub 2012 Oct 1.	Wilson PM	Pediatrics	2012	2012-10-03			10.1542/peds.2012-0372
Posterior tibial stress fracture: a report of three cases	0	1	0	9	1	M	9	0.428571	0		1	1	68		van der Velde GM, Hsu WS.	J Manipulative Physiol Ther. 1999 Jun;22(5):341-6. doi: 10.1016/s0161-4754(99)70067-9.	van der Velde GM	J Manipulative Physiol Ther	1999	1999-07-08			10.1016/s0161-4754(99)70067-9
Posterior tibialis tendonopathy in an adolescent soccer player: A case report	1	1	0	11	1	M	11	1.1	0		1	1	10		Yuill EA, MacIntyre IG	J Can Chiropr Assoc	Yuill EA	J Can Chiropr Assoc	2010
Post-infectious ankylosis of the cervical spine in an army veteran: a case report	0	1	1	13	1	A	0	0	1	MD (PMR)	1	1	30		Cupler ZA, Anderson MT, Stefanowicz ET, Warshel CD.	Chiropr Man Therap. 2018 Oct 30;26:40. doi: 10.1186/s12998-018-0211-1. eCollection 2018.	Cupler ZA	Chiropr Man Therap	2018	2018-11-20	PMC6206937		10.1186/s12998-018-0211-1
Postlymphoproliferative disorder affecting bone after a renal transplantation	0	0	0	8	0	C	0	0	1	MD (Radiology)	1	1	68		Kettner N, Pierre-Jerome C, Wessely MA	J Manipulative Physiol Ther	Kettner NW	J Manipulative Physiol Ther	2005
Postmyelographic cauda equina syndrome in an asymptomatic acquired spinal stenosis of a young acromegalic	0	0	1	14	0	G	3	0.09375	0		1	1	68		Woo CC	J Manipulative Physiol Ther	Woo CC	J Manipulative Physiol Ther	1988
Postoperative rehabilitation following lumbar discectomy with quantification of trunk muscle morphology and function: a case report and review of the literature	0	1	1	21	1	M	20	2	1	PT	1	3	112		Hebert JJ, Marcus RL, Koppenhaver SL, Fritz JM.	J Orthop Sports Phys Ther. 2010 Jul;40(7):402-12. doi: 10.2519/jospt.2010.3332.	Hebert JJ	J Orthop Sports Phys Ther	2010	2010-07-02			10.2519/jospt.2010.3332
Post-operative rehabilitation of a distal biceps brachii tendon reattachment in a weightlifter: a case report	0	1	0	15	1	S	2	1	0		1	1	10		Wentzell M	J Can Chiropr Assoc	Wentzell M	J Can Chiropr Assoc	2018
Postsurgical rehabilitative management of avascular necrosis in the capitate	0	0	0	9	0	M	11	0.6875	0		1	1	68		DeSantis DP.	J Manipulative Physiol Ther. 2004 Oct;27(8):519-24. doi: 10.1016/j.jmpt.2004.08.006.	DeSantis DP	J Manipulative Physiol Ther	2004	2004-10-29			10.1016/j.jmpt.2004.08.006
Post-traumatic myelopathy following flopping high jump: a pilot case of spinal manipulation	1	1	1	12	1	G	5	0.185185	0		1	1	68		Woo CC.	J Manipulative Physiol Ther. 1993 Jun;16(5):336-41.	Woo CC	J Manipulative Physiol Ther	1993	1993-06-01
Post-traumatic Scapholunate Advanced Collapse of the Wrist: A Case Report	0	1	0	10	1	M	1	0.5	0		1	1	20		Ault DL, Mann DJ, Troutner AM, Kettner NW.	J Chiropr Med. 2018 Jun;17(2):128-134. doi: 10.1016/j.jcm.2018.02.001. Epub 2018 Jun 14.	Ault DL	J Chiropr Med	2018	2018-09-01	PMC6112069		10.1016/j.jcm.2018.02.001
Post-traumatic upper cervical subluxation visualized by MRI: A case report	0	1	1	10	1	M	17	1.30769	0		1	1	30		Demetrious J	Chiropr & Osteopat	Demetrious J	Chiropr & Osteopat	2007
Postural Headaches Due to Cerebrospinal Fluid Leakage Through Subarachnoid-Pleural Fistula: A Case Report	0	1	1	13	1	G	5	1.66667	0		0	0	115		Lin SF, Weng HY.	Headache. 2017 Mar;57(3):467-471. doi: 10.1111/head.12974. Epub 2016 Nov 10.	Lin SF	Headache	2017	2016-11-19			10.1111/head.12974
Pregnancy-related symphysis pubis dysfunction management and postpartum rehabilitation: two case reports	0	1	1	11	1	O	41	5.125	0		1	1	10		Howell ER.	J Can Chiropr Assoc. 2012 Jun;56(2):102-11.	Howell ER	J Can Chiropr Assoc	2012	2012-06-08	PMC3364059
Preretinal hemorrhages following chiropractor neck manipulation	0	0	1	6	0	H0	1	0.5	0		0	0	6		Paulus YM, Belill N.	Am J Ophthalmol Case Rep. 2018 Apr 19;11:181-183. doi: 10.1016/j.ajoc.2018.04.017. eCollection 2018 Sep.	Paulus YM	Am J Ophthalmol Case Rep	2018	2018-08-22	PMC6097227		10.1016/j.ajoc.2018.04.017
Prescription d'exercices spécifiques pour la spondylite ankylosante: une étude de cas	0	0	1	11	1	M	3	0.157895	0		1	1	10		Normand MC, Descarreaux M, Blouin JS, Hudon D	J Can Chiropr Assoc	Normand MC, Descarreaux M, Blouin JS, Hudon D	J Can Chiropr Assoc	2001
Presentation of an 85-year-old woman with musculoskeletal pain to a chiropractic clinic: A case of ischemic stroke	0	1	1	17	1	I	1	0.166667	1	ND	1	1	20		Liebich JM, Reinke TS	J Chiropr Med	Liebich JM	J Chiropr Med	2014
Presentation of coronary artery disease in a chiropractic clinic: A report of 2 cases	0	1	1	14	1	I	0	0	0		1	1	20		Larson RS	J Chiropr Med	Larson RS	J Chiropr Med	2016
Pressure algometry and tissue compliance measures in the treatment of chronic headache by spinal manipulation: a single case/single treatment report	0	1	1	20	1	G	9	0.3	0		1	1	10		Vernon HT, Gitelman R	J Can Chiropr Assoc	Vernon HT	J Can Chiropr Assoc	1990
Pressure pain threshold evaluation of the effect of spinal manipulation on chronic neck pain: A single case study	0	1	1	18	1	M	21	0.65625	0		1	1	10		Vernon HT	J Can Chiropr Assoc	Vernon HT	J Can Chiropr Assoc	1988
Presumptive late-onset ankylosing spondylitis simulating osteoblastic skeletal metastasis in a patient with a history of prostate carcinoma: A diagnostic challenge	0	0	1	20	1	M	4	0.8	0		1	1	20		Fischer CP, Emary PC, Taylor JA	J Chiropr Med	Fischer CP	J Chiropr Med	2015
Presumptive spondylogenic pruritus: a case study	0	1	1	6	1	L	0	0	0		1	1	10		Faye LJ, Budgell BS	J Can Chiropr Assoc	Faye LJ	J Can Chiropr Assoc	2020
Previously undiagnosed malignant brain tumor discovered during examination of a patient seeking chiropractic care	0	0	1	14	0	C	1	0.25	0		1	1	20		Anderson B	J Chiropr Med	Anderson B	J Chiropr Med	2016
Primary benign tumors in chiropractic practice and the importance of x-ray diagnosis: A report of two cases	1	1	0	17	1	M	0	0	0		1	1	10		Pelletier JC	J Can Chiropr Assoc	Pelletier JC	J Can Chiropr Assoc	1987
Primary spontaneous pneumothorax presenting to a chiropractic clinic as undifferentiated thoracic spine pain: a case report	0	1	1	16	1	J	1	0.25	0		1	1	10		Larson R.	J Can Chiropr Assoc. 2016 Mar;60(1):66-72.	Larson R	J Can Chiropr Assoc	2016	2016-04-13	PMC4807682
Progression of Diagnostic Imaging Findings of a Patient With Traumatic Spondylolisthesis Secondary to Unilateral Facet Fractures: A Case Report	0	1	1	19	1	S	0	0	0		1	1	20		Tollefson LJ, Cho JC.	J Chiropr Med. 2019 Jun;18(2):139-143. doi: 10.1016/j.jcm.2018.12.002. Epub 2019 Jun 26.	Tollefson LJ	J Chiropr Med	2019	2019-08-02	PMC6656905		10.1016/j.jcm.2018.12.002
Pronator quadratus--a forgotten muscle: A case report	1	1	0	7	1	M	7	0.411765	0		1	1	10		Annis RS	J Can Chiropr Assoc	Annis RS	J Can Chiropr Assoc	2003
Proposed mechanisms and treatment strategies for motion sickness disorder: a case series	0	1	1	12	1	S	12	0.857143	0		1	1	20		Cuthbert SC	J Chiropr Med	Cuthbert SC	J Chiropr Med	2006
Protruded lumbar intervertebral nucleus pulposus in a 12-year-old girl who recovered after nonsurgical treatment: a follow-up case report	1	1	1	18	1	M	8	0.347826	0		1	1	68		Zhao P, Feng TY.	J Manipulative Physiol Ther. 1997 Oct;20(8):551-6.	Zhao P	J Manipulative Physiol Ther	1997	1997-11-05
Proximal tibiofibular joint dysfunction and chronic knee and low back pain	0	0	1	11	0	M	19	0.678571	0		1	1	68		De Franca GG.	J Manipulative Physiol Ther. 1992 Jul-Aug;15(6):382-7.	De Franca GG	J Manipulative Physiol Ther	1992	1992-07-01
Pseudo — temporomandibular joint pain — dysfunction syndrome	0	0	1	8	0	M	0	0	0		1	1	10		Diakow PRP	J Can Chiropr Assoc	Diakow PRP	J Can Chiropr Assoc	1988
Pseudoaneurysm of Neck External Carotid Artery Related to Chiropractic Manipulation	0	0	1	10	0	I	0	0	0		0	0	20		Okada M, Uyama A, Okamura Y, Miyake S, Terazono T, Yamamoto K, Takaishi Y, Kondoh T.	No Shinkei Geka. 2019 Jul;47(7):799-804. doi: 10.11477/mf.1436204026.	Okada M	No Shinkei Geka	2019	2019-07-31			10.11477/mf.1436204026
Pseudosubluxation of the cervical spine in adolescents: A case report	1	1	1	10	1	M	2	0.0540541	0		1	1	68		Fechtel SG	J Manipulative Physiol Ther	Fechtel SG	J Manipulative Physiol Ther	1983
Psoas major: A case report and review of its anatomy, biomechanics, and clinical implications	0	1	1	14	1	M	66	6	0		1	1	10		Sajko S, Stuber K	J Can Chiropr Assoc	Sajko S	J Can Chiropr Assoc	2009
Pubic stress fracture presenting as a strain of adductor longus in a 16-year-old elite soccer player with Crohn’s disease: A case report	1	1	0	22	1	M	0	0	0		1	1	10		Marshall C, Gringmuth R	J Can Chiropr Assoc	Marshall C	J Can Chiropr Assoc	2019
Pudendal nerve entrapment in an Ironman athlete: A case report	0	1	1	10	1	G	21	2.1	0		1	1	10		Durante JA, MacIntyre IG	J Can Chiropr Assoc	Durante JA, MacIntyre IG	J Can Chiropr Assoc	2010
Pulmonary embolism in a female collegiate cross-country runner presenting as nonspecific back pain	0	0	1	13	0	I	9	1.125	0		1	1	20		Landesberg WH	J Chiropr Med	Landesberg WH	J Chiropr Med	2012
Pure motor stroke due to vertebral artery dissection	0	0	1	8	0	I	23	0.741935	0		0	0	64		Phillips SJ, Maloney WJ, Gray J.	Can J Neurol Sci. 1989 Aug;16(3):348-51. doi: 10.1017/s0317167100029218.	Phillips SJ	Can J Neurol Sci	1989	1989-08-01			10.1017/s0317167100029218
Pyogenic cervical osteomyelitis presenting as a massive prevertebral abscess in a patient with rheumatoid arthritis	0	0	1	15	0	M	4	0.125	0		0	0	223		McGrath H Jr, McCormick C, Carey ME.	Am J Med. 1988 Feb;84(2):363-5. doi: 10.1016/0002-9343(88)90442-1.	McGrath H Jr	Am J Med	1988	1988-02-01			10.1016/0002-9343(88)90442-1
Pyogenic vertebral osteomyelitis: a case report	0	1	1	6	1	M	0	0	1	MD (Orthopedic surgery)	1	1	10		Lopes AA, Cassidy JD, Kirkaldy-Willis WH	J Can Chiropr Assoc	Lopes AA	J Can Chiropr Assoc	1989
Quadrilateral space syndrome: a case study and review of the literature	0	1	1	11	1	S	52	3.46667	1	MD (Sports medicine)	1	0	156		Hoskins WT, Pollard HP, McDonald AJ.	Br J Sports Med. 2005 Feb;39(2):e9. doi: 10.1136/bjsm.2004.013367.	Hoskins WT	Br J Sports Med	2005	2005-01-25	PMC1725134		10.1136/bjsm.2004.013367
Quadriplegia after chiropractic manipulation	0	0	1	4	0	G	1	0.015873	0		0	0		17	BENASSY J, WOLINETZ E.	Rev Rhum Mal Osteoartic. 1957 Jul-Aug;24(7-8):555; discussion 556.	BENASSY J	Rev Rhum Mal Osteoartic	1957	1957-07-01
Quadriplegia after chiropractic manipulation in an infant with congenital torticollis caused by a spinal cord astrocytoma	1	0	1	16	0	C	92	3.28571	0		0	0	197		Shafrir Y, Kaufman BA.	J Pediatr. 1992 Feb;120(2 Pt 1):266-9. doi: 10.1016/s0022-3476(05)80440-8.	Shafrir Y	J Pediatr	1992	1992-02-01			10.1016/s0022-3476(05)80440-8
Quantifying the effects of spinal manipulations on gait, using patients with low back pain: a pilot study	0	0	1	17	1	M	12	0.363636	0		1	1	68		Herzog W, Nigg BM, Robinson RO, Read LJ.	J Manipulative Physiol Ther. 1987 Dec;10(6):295-9.	Herzog W	J Manipulative Physiol Ther	1987	1987-12-01
Radial neck fracture presenting to a Chiropractic clinic: a case report and literature review	0	1	0	14	1	S	1	0.166667	0		1	1	30		Daniels CJ, Gliedt JA, Enix DE	Chiropr Man Therap	Daniels CJ	Chiropr Man Therap	2014
Radiation induced fracture of the scapula	0	0	0	6	0	S	2	0.0666667	0		1	1	68		Riggs JH 3rd, Schultz GD, Hanes SA.	J Manipulative Physiol Ther. 1990 Oct;13(8):477-81.	Riggs JH 3rd	J Manipulative Physiol Ther	1990	1990-10-01
Radiculomedullary complications of cervical spinal manipulation	0	0	1	6	0	M	44	1.83333	0		0	0	104		Padua L, Padua R, LoMonaco M, Tonali PA.	Spinal Cord. 1996 Aug;34(8):488-92. doi: 10.1038/sc.1996.84.	Padua L	Spinal Cord	1996	1996-08-01			10.1038/sc.1996.84
Radiographic Presentation of Delayed Diagnosis of Charcot Foot in a 56-Year-Old Patient With No Reported History of Diabetes: A Case Report	0	1	0	21	1	M	0	0	0		1	1	20		Korvatko Y.	J Chiropr Med. 2019 Mar;18(1):61-66. doi: 10.1016/j.jcm.2018.05.005. Epub 2019 Feb 10.	Korvatko Y	J Chiropr Med	2019	2019-06-14	PMC6522638		10.1016/j.jcm.2018.05.005
Radiological and magnetic resonance imaging of cervical spine instability: A case report	0	1	1	12	1	M	8	0.242424	0		1	1	68		Shippel AH, Robinson GK	J Manipulative Physiol Ther	Shippel AH	J Manipulative Physiol Ther	1987
Radiological differentiation of tuberculous and pyogenic osteomyelitis: A case report	0	1	1	10	1	A	1	0.0294118	1	RN	1	1	68		Peterson CK, Craw M	J Manipulative Physiol Ther	Peterson CK	J Manipulative Physiol Ther	1986
Rapid progression of acute sciatica to cauda equina syndrome	0	0	1	9	0	G	2	0.105263	0		1	1	68		Busse JW, Hsu WS.	J Manipulative Physiol Ther. 2001 Jun;24(5):350-5. doi: 10.1067/mmt.2001.115261.	Busse JW	J Manipulative Physiol Ther	2001	2001-06-21			10.1067/mmt.2001.115261
Recognition of spontaneous vertebral artery dissection preempting spinal manipulative therapy: A patient presenting with neck pain and headache for chiropractic care	0	0	0	21	1	I	4	0.666667	0		1	1	20		Mattox R, Smith LW, Kettner NW	J Chiropr Med	Mattox R	J Chiropr Med	2014
Reduction of cervical dystonia after an extended course of chiropractic manipulation: a case report	0	1	1	14	1	G	10	0.625	0		1	1	68		Kukurin GW.	J Manipulative Physiol Ther. 2004 Jul-Aug;27(6):421-6. doi: 10.1016/j.jmpt.2004.05.008.	Kukurin GW	J Manipulative Physiol Ther	2004	2004-08-21			10.1016/j.jmpt.2004.05.008
Reduction of Knee Pain in a 45-Year-Old Woman After Pelvic Manipulation and Kinesiology Taping: A Case Report	0	1	0	17	1	M	0	0	0		1	1	20		Bucek DW	J Chiropr Med. 2019 Sep;18(3):236-241. doi: 10.1016/j.jcm.2019.07.006. Epub 2020 Aug 21.	Bucek DW	J Chiropr Med	2019	2020-09-03	PMC7452332		10.1016/j.jcm.2019.07.006
Reduction of progressive thoracolumbar adolescent idiopathic scoliosis by chiropractic biophysics®(CBP®) mirror image® methods following failed traditional chiropractic treatment: a case report.	1	1	1	21	1	M	4	4	0		1	3	29		Haggard JS, Haggard JB, Oakley PA, Harrison DE	J Phys Ther Sci	Haggard JS	J Phys Ther Sci	2017
Reduction of thoraco-lumbar junctional kyphosis, posterior sagittal balance, and increase of lumbar lordosis and sacral inclination by Chiropractic BioPhysics(Â®) methods in an adolescent with back pain: a case report	1	1	1	29	1	M	1	0	0		1	3	29		Gubbels CM, Werner JT, Oakley PA, Harrison DE.	J Phys Ther Sci. 2019 Oct;31(10):839-843. doi: 10.1589/jpts.31.839. Epub 2019 Oct 19.	Gubbels CM	J Phys Ther Sci	2019	2019-10-25	PMC6801338		10.1589/jpts.31.839
Redundant Nerve Root in a Patient With Chronic Lumbar Degenerative Canal Stenosis	0	0	1	12	0	M	4	1.33333	0		1	1	20		Villafañe FE, Harvey A, Kettner N.	J Chiropr Med. 2017 Sep;16(3):236-241. doi: 10.1016/j.jcm.2017.02.001. Epub 2017 Apr 7.	Villafañe FE	J Chiropr Med	2017	2017-11-04	PMC5659831		10.1016/j.jcm.2017.02.001
Reflex sympathetic dystrophy of upper extremity: a new diagnostic approach using Flexi-Therm liquid crystal thermography	0	0	0	15	1	G	2	0.0588235	0		1	1	10		Kobrossi T, Steiman I	J Can Chiropr Assoc	Kobrossi T, Steiman I	J Can Chiropr Assoc	1986
Rehabilitation and treatment of a recreational golfer with hip osteoarthritis: a case report	0	1	1	13	1	M	5	0.625	0		1	1	10		Howell ER.	J Can Chiropr Assoc. 2012 Sep;56(3):201-8.	Howell ER	J Can Chiropr Assoc	2012	2012-09-22	PMC3430453
Rehabilitation of a patient with a rare multi-level isthmic spondylolisthesis: a case report	0	1	1	13	1	M	23	1.4375	0		1	1	10		Wong LC.	J Can Chiropr Assoc. 2004 Jun;48(2):142-51.	Wong LC	J Can Chiropr Assoc	2004	2007-06-06	PMC1840041
Rehabilitation of distal tibiofibular syndesmosis sprains: a case report	0	1	0	9	1	S	16	1.23077	0		1	1	10		Pajaczkowski JA	J Can Chiropr Assoc	Pajaczkowski JA	J Can Chiropr Assoc	2007
Rehabilitation of Tibial Plateau Fracture Following Anterior Cruciate Ligament Reconstruction: A Case Report	0	1	0	13	1	S	1	0.5	0		1	1	20		Rabatsky A, Lockenour JD.	J Chiropr Med. 2018 Mar;17(1):63-67. doi: 10.1016/j.jcm.2017.11.003. Epub 2018 Jan 12.	Rabatsky A	J Chiropr Med	2018	2018-04-10	PMC5883891		10.1016/j.jcm.2017.11.003
Rehabilitation techniques in ankylosing spondylitis management: A case report	0	1	1	9	1	M	9	0.529412	0		1	1	10		Henserson S	J Can Chiropr Assoc	Henserson S	J Can Chiropr Assoc	2003
Rehabilitative Principles in the Management of Thoracolumbar Syndrome: A Case Report	0	1	1	11	1	M	6	2	0		1	1	20		DiMond ME.	J Chiropr Med. 2017 Dec;16(4):331-339. doi: 10.1016/j.jcm.2017.10.003. Epub 2017 Dec 7.	DiMond ME	J Chiropr Med	2017	2017-12-26	PMC5731837		10.1016/j.jcm.2017.10.003
Relief of internal snapping hip syndrome in a marathon runner after chiropractic treatment	0	0	1	13	0	M	25	1.66667	0		1	1	68		Konczak CR, Ames R.	J Manipulative Physiol Ther. 2005 Jan;28(1):e1-7. doi: 10.1016/j.jmpt.2004.12.001.	Konczak CR	J Manipulative Physiol Ther	2005	2005-02-24			10.1016/j.jmpt.2004.12.001
Remission of anosmia in a patient receiving chiropractic care: A case report	0	1	1	12	1	R	0	0	0		1	4	32		Russell DG.	Explore (NY). 2020 Jan-Feb;16(1):50-55. doi: 10.1016/j.explore.2019.07.012. Epub 2019 Jul 22.	Russell DG	Explore (NY)	2020	2019-08-05			10.1016/j.explore.2019.07.012
Remission of myasthenia gravis following cervical adjustment	0	0	1	7	0	G	1	1	0		1	5	17		Chu ECP, Bellin D.	AME Case Rep. 2019 Apr 22;3:9. doi: 10.21037/acr.2019.04.04. eCollection 2019.	Chu ECP	AME Case Rep	2019	2019-05-24	PMC6509433		10.21037/acr.2019.04.04
Remission of recalcitrant dermatomyositis following a chiropractic adjustment	0	0	1	8	0	M	0	0	0		1	0		3	Chu ECP, Lo FS, Bhaumik A.	J Family Med Prim Care. 2019 Nov 15;8(11):3742-3744. doi: 10.4103/jfmpc.jfmpc_839_19. eCollection 2019 Nov.	Chu ECP	J Family Med Prim Care	2019	2019-12-06	PMC6881932		10.4103/jfmpc.jfmpc_839_19
Renal cell carcinoma in a 44-year-old man: an etiology for low back pain	0	0	1	13	1	C	13	1.18182	0		1	1	68		Watkins CT, Tao C, Yochum TR.	J Manipulative Physiol Ther. 2009 Sep;32(7):597-600. doi: 10.1016/j.jmpt.2009.08.002.	Watkins CT	J Manipulative Physiol Ther	2009	2009-09-15			10.1016/j.jmpt.2009.08.002
Renal cell carcinoma presenting as radiating rib pain: A 65-year-old woman	0	0	0	11	1	C	0	0	1	MD (Unlisted)	1	1	20		Cofano G, Meyers M, Sergent A, LaCourt S	J Chiropr Med	Cofano GP	J Chiropr Med	2016
Resolution of a double Crush syndrome	0	0	1	6	0	G	16	0.615385	0		1	1	68		Flatt DW.	J Manipulative Physiol Ther. 1994 Jul-Aug;17(6):395-7.	Flatt DW	J Manipulative Physiol Ther	1994	1994-07-01
Resolution of anovulation infertility using neuro emotional technique; a report of 3 cases	0	1	0	13	0	N	16	1.14286	1	MD (Integrative medicine)	1	1	20		Pollard H, Bablis P, Monti DA	J Chiropr Med	Pollard H	J Chiropr Med	2006
Resolution of cervical radiculopathy in a woman after chiropractic manipulation	0	0	1	10	0	M	12	1	0		1	1	20		Whalen WM	J Chiropr Med	Whalen WM	J Chiropr Med	2008
Resolution of infantile Erb's palsy utilizing chiropractic treatment	1	0	1	8	0	P	12	0.444444	0		1	1	68		Harris SL, Wood KW.	J Manipulative Physiol Ther. 1993 Jul-Aug;16(6):415-8.	Harris SL	J Manipulative Physiol Ther	1993	1993-07-01
Resolution of low back and radicular pain in a 40-year-old male United States Navy Petty Officer after collaborative medical and chiropractic care	0	0	1	22	0	M	6	0.6	0		1	1	20		Lillie GR	J Chiropr Med	Lillie GR	J Chiropr Med	2010
Resolution of spasmodic dysphonia (focal laryngeal dystonia) via chiropractic manipulative management	0	0	1	11	0	R	14	0.482759	0		1	1	68		Wood KW.	J Manipulative Physiol Ther. 1991 Jul-Aug;14(6):376-8.	Wood KW	J Manipulative Physiol Ther	1991	1991-07-01
Resolution of suckling intolerance in a 6-month-old chiropractic patient	1	0	1	9	0	P	18	0.9	0		1	1	68		Holtrop DP.	J Manipulative Physiol Ther. 2000 Nov-Dec;23(9):615-8. doi: 10.1067/mmt.2000.110943.	Holtrop DP	J Manipulative Physiol Ther	2000	2001-01-06			10.1067/mmt.2000.110943
Resolution of symptoms of chronic constipation in an 8-year-old male after chiropractic treatment	1	0	1	13	0	K	23	1.76923	0		1	1	68		Quist DM, Duray SM.	J Manipulative Physiol Ther. 2007 Jan;30(1):65-8. doi: 10.1016/j.jmpt.2006.11.005.	Quist DM	J Manipulative Physiol Ther	2007	2007-01-17			10.1016/j.jmpt.2006.11.005
Resolution of temporomandibular joint dysfunction (TMJD) by correcting a lateral head translation posture following previous failed traditional chiropractic therapy: a CBP® case report	0	1	1	23	1	M	6	3	0		1	3	29		Jaeger JO, Oakley PA, Moore RR, Ruggeroli EP, Harrison DE	J Phys Ther Sci	Jaeger JO	J Phys Ther Sci. 2019 Oct;31(10):860-864. doi: 10.1589/jpts.31.860. Epub 2019 Oct 19.	2018
Resolving strabismus through craniomandibular manipulation	1	0	1	5	0	H0	6	0.2	0		1	6	43		Weiner G.	Cranio. 1990 Jul;8(3):279-85. doi: 10.1080/08869634.1990.11678325.	Weiner G	Cranio	1990	1990-07-01			10.1080/08869634.1990.11678325
Restless legs syndrome in a primary contact setting: a case report	0	1	0	11	1	G	4	0.333333	0		1	1	10		Stupar M	J Can Chiropr Assoc	Stupar M	J Can Chiropr Assoc	2008
Results of chiropractic scoliosis rehabilitation treatment at two years post-skeletal maturity in identical female twins	1	0	1	15	0	M	6	1.2	0		1	1	46		Dovorany B, Morningstar MW, Stitzel C, Siddiqui A.	J Bodyw Mov Ther. 2015 Oct;19(4):592-6. doi: 10.1016/j.jbmt.2014.11.015. Epub 2014 Nov 27.	Dovorany B	J Bodyw Mov Ther	2015	2015-11-24			10.1016/j.jbmt.2014.11.015
Retropharyngeal abscess presenting as benign neck pain	0	0	1	7	0	A	4	0.285714	0		1	1	68		Fogeltanz KA, Pursel KJ.	J Manipulative Physiol Ther. 2006 Feb;29(2):174-8. doi: 10.1016/j.jmpt.2005.12.013.	Fogeltanz KA	J Manipulative Physiol Ther	2006	2006-02-08			10.1016/j.jmpt.2005.12.013
Retropharyngeal Calcific Tendonitis in a Patient Seeking Chiropractic Care for Neck Pain: A Case Report	0	1	1	15	1	M	0	0	0		1	1	20		Munson L, Funk MF, Perrault TA.	J Chiropr Med. 2018 Dec;17(4):275-282. doi: 10.1016/j.jcm.2018.04.006. Epub 2019 Feb 25.	Munson L	J Chiropr Med	2018	2019-03-09	PMC6391230		10.1016/j.jcm.2018.04.006
Retropharyngeal tendinitis after chiropractor therapy	0	0	1	5	0	M	2	0.0645161	0		0	0	28		Kogstad O, Gjennestad AL, Svendsen D, GÃ¥skjenn H.	Tidsskr Nor Laegeforen. 1989 Jun 30;109(19-21):2001-3.	Kogstad O	Tidsskr Nor Laegeforen	1989	1989-06-30
Return of disabled worker to the workforce	0	0	1	7	0	G	1	0.0625	0		1	1	20		Floto JK	J Chiropr Med	Floto JK	J Chiropr Med	2004
Return to work after two years of total disability: a case report	0	1	1	12	1	M	4	0.29	1	PT	1	3	68		Murphy DR, Rosenblum A.	J Occup Rehabil. 2006 Jun;16(2):253-60. doi: 10.1007/s10926-006-9017-4.	Murphy DR	J Occup Rehabil	2006	2006-06-06			10.1007/s10926-006-9017-4
Rhabdomyolysis: a case study exploring the possible side effect of lipid lowering medication by a HIV positive patient taking a protease inhibitor	0	1	0	22	1	M	3	0.25	0		1	1	10		De Carvalho D, Citro M, Tibbles A	J Can Chiropr Assoc	De Carvalho D	J Can Chiropr Assoc	2008
Rib fracture due to bench pressing	0	0	0	6	0	S	13	0.433333	0		1	1	68		Goeser CD, Aikenhead JA.	J Manipulative Physiol Ther. 1990 Jan;13(1):26-9.	Goeser CD	J Manipulative Physiol Ther	1990	1990-01-01
Role of calcium and vitamin D in the treatment of muscle pain	0	0	1	12	0	M	0	0	0		1	1	10		Liang RCR	J Can Chiropr Assoc	Liang RCR	J Can Chiropr Assoc	1985
Rotational vertebrobasilar insufficiency due to dynamic compression of the dominant vertebral artery by the thyroid cartilage and occlusion of the contralateral vertebral artery at C1-2 level	0	0	1	26	0	I	27	2.25	0		0	2	61		Dabus G, Gerstle RJ, Parsons M, Cross DT 3rd, Moran CJ, Thompson R, Derdeyn CP.	J Neuroimaging. 2008 Apr;18(2):184-7. doi: 10.1111/j.1552-6569.2007.00177.x. Epub 2007 Oct 22.	Dabus G	J Neuroimaging	2008	2008-02-27			10.1111/j.1552-6569.2007.00177.x
Rotator cuff impingement	0	0	1	3	0	M	45	2.8125	0		1	1	68		Pribicevic M, Pollard H.	J Manipulative Physiol Ther. 2004 Nov-Dec;27(9):580-90. doi: 10.1016/j.jmpt.2004.10.004.	Pribicevic M	J Manipulative Physiol Ther	2004	2004-12-23			10.1016/j.jmpt.2004.10.004
Routine screening for abuse: opening Pandora's box?	0	0	1	7	1	M	6	0.375	0		1	1	68		te Kolstee R, Miller JM, Knaap SF.	J Manipulative Physiol Ther. 2004 Jan;27(1):63-5. doi: 10.1016/j.jmpt.2003.11.008.	te Kolstee R	J Manipulative Physiol Ther	2004	2004-01-24			10.1016/j.jmpt.2003.11.008
Routine screening for developmental dysplasia of the hip by chiropractors: a case report of late diagnosis in an infant	1	1	0	19	1	Q	0	0	0		1	1	10		Fludder CJ, Keil BG	J Can Chiropr Assoc	Fludder CJ	J Can Chiropr Assoc	2020
Running posture and step length changes immediately after chiropractic treatment in a patient with xeroderma pigmentosum	1	0	1	16	0	Q	3	0.272727	0		1	1	68		Smith DL, Walsh M, Smith JP.	J Manipulative Physiol Ther. 2009 Jan;32(1):93-8. doi: 10.1016/j.jmpt.2008.07.004.	Smith DL	J Manipulative Physiol Ther	2009	2009-01-06			10.1016/j.jmpt.2008.07.004
Sacral fatigue fracture in a female runner: a case report	0	1	1	10	1	M	14	1.08	0		1	1	68		Haun DW, Kettner NW, Yochum TR, Green RL.	J Manipulative Physiol Ther. 2007 Mar-Apr;30(3):228-33. doi: 10.1016/j.jmpt.2007.01.007.	Haun DW	J Manipulative Physiol Ther	2007	2007-04-10			10.1016/j.jmpt.2007.01.007
Sacroiliac joint pain due to bacterial infection: A report of two cases	0	1	1	12	1	M	1	0.04	1	MD (Family medicine)	1	1	10		Burns SH, Mierau DR, Howlett E	J Can Chiropr Assoc	Burns SH	J Can Chiropr Assoc	1995
Sacroiliac syndrome associated with lumbosacral anomalies: a case report	0	1	1	9	1	M	3	0.0833333	0		1	1	68		Bressler HB, Deltoff MN.	J Manipulative Physiol Ther. 1984 Sep;7(3):171-3.	Bressler HB	J Manipulative Physiol Ther	1984	1984-09-01
Scapholunate failure: a long term clinical follow-up	0	0	0	7	1	S	2	0.0714286	0		1	1	68		Mior SA, Dombrowsky N.	J Manipulative Physiol Ther. 1992 May;15(4):255-60.	Mior SA	J Manipulative Physiol Ther	1992	1992-05-01
Scheuermann's juvenile kyphosis	1	0	1	3	0	M	19	0.791667	1	MD (Orthopedic surgery)	1	1	68		Lemire JJ, Mierau DR, Crawford CM, Dzus AK.	J Manipulative Physiol Ther. 1996 Mar-Apr;19(3):195-201.	Lemire JJ	J Manipulative Physiol Ther	1996	1996-03-01
Schwannoma: challenging diagnosis	0	0	1	3	1	C	27	1.42105	0		1	1	68		Cox JM, Alter M	J Manipulative Physiol Ther	Cox JM	J Manipulative Physiol Ther	2001
Sciatic neuralgia associated with a perineural (Tarlov) cyst	0	0	1	8	0	M	1	0.25	0		1	1	10		Emary PC, Taylor JA	J Can Chiropr Assoc	Emary PC	J Can Chiropr Assoc	2016
Sea urchin puncture resulting in PIP joint synovial arthritis: case report and MRI study	0	1	0	14	1	M	25	1.25	1	MD (Neuroradiology, Anesthesiology)	1	0	55		Liram N, Gomori M, Perouansky M.	J Travel Med. 2000 Jan;7(1):43-5. doi: 10.2310/7060.2000.00015.	Liram N	J Travel Med	2000	2000-02-26			10.2310/7060.2000.00015
Secondary atlantoaxial subluxation in isolated cervical dystonia-a case report	1	1	1	9	0	S	0	0	0		1	5	17		Chu EC, Lo FS, Bhaumik A.	AME Case Rep. 2020 Apr 30;4:9. doi: 10.21037/acr.2020.03.03. eCollection 2020.	Chu EC	AME Case Rep	2020	2020-05-19	PMC7221351		10.21037/acr.2020.03.03
Separation anxiety disorder in a 13-year–old boy managed by the Neuro Emotional Technique as a biopsychosocial intervention	1	0	0	17	0	F	8	0.666667	1	DO (Unlisted specialty)	1	1	20		Karpouzis F, Pollard H, Bonello R	J Chiropr Med	Karpouzis F	J Chiropr Med	2008
Septic arthritis of the hip: A case report	0	1	0	8	1	M	2	0.0740741	1	MD (Orthopedic surgery)	1	1	10		Kim PSY, Mierau D, Loback D	J Can Chiropr Assoc	Kim PSY	J Can Chiropr Assoc	1993
Septic olecranon and prepatellar bursitis in hockey players: A report of three cases	0	1	0	13	1	M	2	0.5	0		1	1	10		Tuff TR, Chrobak K	J Can Chiropr Assoc	Tuff TR	J Can Chiropr Assoc	2016
Seventh cervical rib associated with subclavian artery occlusion and multiple infarcts: case report	0	1	1	13	1	I	11	0.916667	0		0	0	42		Wise R.	J Neurosci Nurs. 2008 Jun;40(3):169-72. doi: 10.1097/01376517-200806000-00007.	Wise R	J Neurosci Nurs	2008	2008-06-27			10.1097/01376517-200806000-00007
Severe aberrant glenohumeral motor patterns in a young female rower: A case report	0	1	0	13	1	S	1	0.0769231	0		1	1	30		Stark TW, Seebauer J, Walker B, McGurk N, Cooley J	Chiropr & Osteopat	Stark Tw	Chiropr & Osteopat	2007
Shoulder internal derangement and osteoarthritis in a 25-year-old female softball athlete	0	0	0	11	0	M	2	0.5	0		1	1	20		Cornelson SM, Hogarth W, Ault DL, Kettner NW	J Chiropr Med	Cornelson SM, Hogarth W, Ault DL, Kettner NW	J Chiropr Med	2016
Simultaneous bilateral internal carotid and vertebral artery dissection following chiropractic manipulation: case report and review of the literature	0	1	1	18	1	I	89	5.23529	0		0	2	91		Nadgir RN, Loevner LA, Ahmed T, Moonis G, Chalela J, Slawek K, Imbesi S.	Neuroradiology. 2003 May;45(5):311-4. doi: 10.1007/s00234-003-0944-x. Epub 2003 Apr 12.	Nadgir RN	Neuroradiology	2003	2003-04-15			10.1007/s00234-003-0944-x
Slipped capital femoral epiphysis (SCFE) detected in a chiropractic office: A case report	1	1	1	13	1	M	4	0.363636	0		1	1	10		Emary P	J Can Chiropr Assoc	Emary P	J Can Chiropr Assoc	2009
Slipped capital femoral epiphysis: A report of two cases	1	1	0	9	1	M	0	0	0		1	1	10		Quon JA, Mierau DR, O'Connor SM, Burns SH, Cassidy JD	J Can Chiropr Assoc	Quon JA	J Can Chiropr Assoc	1989
Slow onset cauda equina syndrome: A case report	0	1	1	8	1	G	5	0.185185	0		1	1	10		Crowther ER	J Can Chiropr Assoc	Crowther ER	J Can Chiropr Assoc	1993
Slow progressing cardiac complications—a case report	0	1	0	6	0	I	10	0.833333	0		1	1	20		Williams JC, Elkington WC	J Chiropr Med	Williams JC	J Chiropr Med	2008
'Snapping hip' and sacroiliac sprain: example of a cause-effect relationship	0	0	1	10	1	S	7	0.225806	0		1	1	68		Fickel TE.	J Manipulative Physiol Ther. 1989 Oct;12(5):390-2.	Fickel TE	J Manipulative Physiol Ther	1989	1989-10-01
Snowboarder's fracture caused by a wakeboarding injury: A case report	0	1	0	10	1	S	12	1.2	0		1	1	20		Mussmann SE, Poirier JN	J Chiropr Med	Mussmann SE	J Chiropr Med	2010
Solitary osteochondroma of the cervical spine	0	0	1	6	0	C	21	0.84	0		1	1	68		Eaton BA, Kettner NW, Essman JB.	J Manipulative Physiol Ther. 1995 May;18(4):250-3.	Eaton BA	J Manipulative Physiol Ther	1995	1995-05-01
Sometimes they may be zebras: herpes zoster of the L2 spinal nerve. A case report	0	1	1	15	1	A	0	0	0		1	1	30		Reggars JW, French SD.	Australas Chiropr Osteopathy. 1996 Jul;5(2):45-6.	Reggars JW	Australas Chiropr Osteopathy	1996	1996-07-01	PMC2050615
Sonographic and magnetic resonance imaging examination of a cyclops lesion after anterior cruciate ligament reconstruction: A case report	0	1	0	18	1	S	2	0.5	1	RN	1	1	20		Cornelson SM, Yochum AM, Kettner NW	J Chiropr Med	Cornelson SM	J Chiropr Med	2016
Sonographic diagnosis of an acute Stener lesion: a case report	0	1	0	10	1	S	2	0.5	0		1	2	21		Mattox R, Welk AB, Battaglia PJ, Scali F, Nunez M, Kettner NW.	J Ultrasound. 2015 Jun 23;19(2):149-52. doi: 10.1007/s40477-015-0174-1. eCollection 2016.	Mattox R	J Ultrasound	2015	2016-06-15	PMC4879008		10.1007/s40477-015-0174-1
Sonography of occult rib and costal cartilage fractures: A case series	0	1	0	11	1	S	13	2.16667	0		1	1	20		Mattox R, Reckelhoff KE, Welk AB, Kettner NW	J Chiropr Med	Mattox R	J Chiropr Med	2014
Spasmodic torticollis: A case study	0	1	1	5	1	G	1	0.0357143	1	MD (Neurology)	1	1	10		Hains F, Donat J, Cassidy JD	J Can Chiropr Assoc	Hains F	J Can Chiropr Assoc	1992
Spina bifida occulta mimicking a destructive lesion	0	0	1	7	0	Q	5	0.227273	0		1	1	68		DeBono V, Marchiori DM.	J Manipulative Physiol Ther. 1998 Jul-Aug;21(6):419-22.	DeBono V	J Manipulative Physiol Ther	1998	1998-09-03
Spinal cord astrocytoma presenting as torticollis and scoliosis	1	0	1	8	0	C	23	0.884615	1	MD (Orthopedic surgery)	1	1	68		Bussieres A, Cassidy JD, Dzus A.	J Manipulative Physiol Ther. 1994 Feb;17(2):113-8.	Bussieres A	J Manipulative Physiol Ther	1994	1994-02-01
Spinal cord injury following chiropractic manipulation to the neck	0	0	1	9	0	G	8	0.888889	0		0	2	69		Chakraverty J, Curtis O, Hughes T, Hourihan M.	Acta Radiol. 2011 Dec 1;52(10):1125-7. doi: 10.1258/ar.2011.110281. Epub 2011 Oct 24.	Chakraverty J	Acta Radiol	2011	2011-10-26			10.1258/ar.2011.110281
Spinal dysraphism and cavovarus foot deformity: A case report	1	1	1	9	1	Q	1	0.0357143	1	MD (Orthopedic surgery)	1	1	10		Hains F, Dzus AK, Cassidy JD	J Can Chiropr Assoc	Hains F	J Can Chiropr Assoc	1992
Spinal epidural hematoma after spinal manipulative therapy in a patient undergoing anticoagulant therapy: a case report	0	1	1	16	1	S	31	2.21429	1	MD (Neurosurgery)	0	1	68		Whedon JM, Quebada PB, Roberts DW, Radwan TA.	J Manipulative Physiol Ther. 2006 Sep;29(7):582-5. doi: 10.1016/j.jmpt.2006.06.017.	Whedon JM	J Manipulative Physiol Ther	2006	2006-09-05			10.1016/j.jmpt.2006.06.017
Spinal epidural lipomatosis presenting to a U.S. Veterans Affairs pain and rehabilitation department: a report of two cases	0	1	1	18	1	E	0	0	1	MD (family medicine)	1	1	30		Silcox KM, Daniels CJ, Bub GA, Wakefield PJ, Toombs JD.	Chiropr Man Therap. 2018 Oct 2;26:33. doi: 10.1186/s12998-018-0203-1. eCollection 2018.	Silcox KM	Chiropr Man Therap	2018	2018-10-11	PMC6167793		10.1186/s12998-018-0203-1
Spinal fluid leak after chiropractic manipulation of the cervical spine	0	0	1	10	0	G	13	0.928571	0		0	0	190		Mathews MK, Frohman L, Lee HJ, Sergott RC, Savino PJ.	Arch Ophthalmol. 2006 Feb;124(2):283. doi: 10.1001/archopht.124.2.283.	Mathews MK	Arch Ophthalmol	2006	2006-02-16			10.1001/archopht.124.2.283
Spinal infection: a case report	0	1	1	5	1	A	9	1.125	1	MD (Radiology)	1	1	10		Quesnele J, Dufton J, Stern P.	J Can Chiropr Assoc. 2012 Sep;56(3):209-15.	Quesnele J	J Can Chiropr Assoc	2012	2012-09-22	PMC3430454
Spinal manipulation in a case of sacral fracture: Presentation in a chiropractic office	0	1	1	13	1	S	2	0.0833333	0		1	1	10		Grod JP, Steiman I	J Can Chiropr Assoc	Grod JP	J Can Chiropr Assoc	1996
Spinal metastases mimicking low back pain of mechanical origin: A case report	0	1	1	12	1	M	0	0	0		1	1	10		Fuller MW, McGinnis CJ	J Can Chiropr Assoc	Fuller MW	J Can Chiropr Assoc	1992
Spinal myxopapillary ependymoma in an adult male presenting with recurrent acute low back pain: A case report	0	1	1	17	1	C	2	0.5	0		1	1	30		Petersen D, Lystad RP	Chiropr Man Therap	Petersen D	Chiropr Man Therap	2016
Spinal synovial cysts and intersegmental instability: a chiropractic case	0	1	1	9	1	M	13	1	0		1	1	68		Taylor DN.	J Manipulative Physiol Ther. 2007 Feb;30(2):152-7. doi: 10.1016/j.jmpt.2006.12.002.	Taylor DN	J Manipulative Physiol Ther	2007	2007-02-27			10.1016/j.jmpt.2006.12.002
Spondyloepiphyseal dysplasia tarda	1	0	1	3	0	Q	6	0.24	1	MD (Orthopedic surgery)	1	1	68		Martel J, Côté P, Dzus AK.	J Manipulative Physiol Ther. 1995 Mar-Apr;18(3):165-7.	Martel J	J Manipulative Physiol Ther	1995	1995-03-01
Spondylolysis in a professional fast bowler. A case study	0	1	1	9	0	M	4	0.173913	0		1	1	30		Lanthois PE, Pollard H.	Australas Chiropr Osteopathy. 1997 Mar;6(1):1-9.	Lanthois PE	Australas Chiropr Osteopathy	1997	1997-03-01	PMC2050621
Spondylolysis of L2 in identical twins	0	0	1	6	0	M	15	0.882353	0		1	1	68		Young KJ, Koning W.	J Manipulative Physiol Ther. 2003 Mar-Apr;26(3):196-201. doi: 10.1016/S0161-4754(02)54133-6.	Young KJ	J Manipulative Physiol Ther	2003	2003-04-22			10.1016/S0161-4754(02)54133-6
Spontaneous bilateral carotid artery dissection following cervical manipulation	0	0	1	8	0	I	8	1	0		0	0	42		Carprieaux M, Michotte A, Van Varenbergh D, Marichal MP.	Leg Med (Tokyo). 2012 Sep;14(5):249-51. doi: 10.1016/j.legalmed.2012.04.002. Epub 2012 May 23.	Carprieaux M	Leg Med (Tokyo)	2012	2012-05-29			10.1016/j.legalmed.2012.04.002
Spontaneous Bilateral Dissection of the Vertebral Artery: A Case Report	0	1	1	10	1	I	0	0	0		0	4		41	Almuaigel MF, Althwanay A, Alamri A.	Cureus. 2020 Jul 21;12(7):e9310. doi: 10.7759/cureus.9310.	Almuaigel MF	Cureus	2020	2020-08-26	PMC7440263		10.7759/cureus.9310
Spontaneous conus medullaris infarction in a 79 year-old female with cardiovascular risk factors: a case report	0	1	1	16	1	G	14	1.75	1	MD (Radiology)	1	1	10		Wong JJ, Dufton J, Mior SA.	J Can Chiropr Assoc. 2012 Mar;56(1):58-65.	Wong JJ	J Can Chiropr Assoc	2012	2012-03-30	PMC3280119
Spontaneous osteonecrosis of the femur: a case study	0	1	0	8	1	M	0	0	0		1	1	10		Kogon PL, Cardin AJ	J Can Chiropr Assoc	Kogon PL, Cardin AJ	J Can Chiropr Assoc	1984
Spontaneous resolution of myopic retinoschisis	0	0	1	5	0	H0	0	0	1	MD (Ophthalmology)	1	5	17		Chu EC, Pong JC.	AME Case Rep. 2019 Feb 13;3:3. doi: 10.21037/acr.2019.01.04. eCollection 2019.	Chu EC	AME Case Rep	2019	2019-04-13	PMC6414358		10.21037/acr.2019.01.04
Spontaneous resolution of symptoms associated with a facet synovial cyst in an adult female - a case report	0	1	1	18	0	M	7	1	0		1	1	10		Ngo T, Decina P, Hsu W	J Can Chiropr Assoc	Ngo T, Decina P, Hsu W	J Can Chiropr Assoc	2013
Spontaneous resolved cervical spine epidural hematoma: A case report	0	1	1	9	1	S	5	1.66667	0		1	0	30		Fattahi A, Taheri M.	Surg Neurol Int. 2017 Aug 10;8:183. doi: 10.4103/sni.sni_223_17. eCollection 2017.	Fattahi A	Surg Neurol Int	2017	2017-09-05	PMC5569404		10.4103/sni.sni_223_17
Spontaneous vertebral arteriovenous fistula--case report	0	1	1	5	0	I	33	1.65	0		0	0	48		Yoshida S, Nakazawa K, Oda Y.	Neurol Med Chir (Tokyo). 2000 Apr;40(4):211-5. doi: 10.2176/nmc.40.211.	Yoshida S	Neurol Med Chir (Tokyo)	2000	2000-06-15			10.2176/nmc.40.211
Spontaneously reduced partial shoulder dislocation: A case report and literature review	1	1	0	11	1	S	0	0	0		1	1	68		Jahn WT	J Manipulative Physiol Ther	Jahn WT	J Manipulative Physiol Ther	1982
Sternal insufficiency fracture related to steroid-induced osteoporosis: A case report	0	1	1	10	1	S	4	0.571429	1	MD (Orthopedic surgery)	1	1	10		Wong JJ, Drew B, Stern P	J Can Chiropr Assoc	Wong JJ	J Can Chiropr Assoc	2013
Sternocleidomastoid syndrome: a case study	0	1	1	5	1	M	15	0.9375	0		1	1	10		Missaghi B	J Can Chiropr Assoc	Missaghi B	J Can Chiropr Assoc	2004
Straight Back Syndrome: positive response to spinal manipulation and adjunctive therapy - A case report	0	1	1	15	1	M	7	1	0		1	1	10		Gold PM, Albright B, Anani S, Toner H.	J Can Chiropr Assoc. 2013 Jun;57(2):143-9.	Gold PM	J Can Chiropr Assoc	2013	2013-06-12	PMC3661181
Stress-induced spiculated periosteal reaction appearing as a malignant bone tumor: a case report	0	1	0	13	1	M	5	0.36	0		1	1	68		Haun DW, Kettner NW, Bates DK.	J Manipulative Physiol Ther. 2006 Sep;29(7):595.e1-5. doi: 10.1016/j.jmpt.2006.07.004.	Haun DW	J Manipulative Physiol Ther	2006	2006-09-05			10.1016/j.jmpt.2006.07.004
Stroke after chiropractic manipulation as a result of extracranial postero-inferior cerebellar artery dissection	0	0	1	13	0	I	34	1.88889	0		0	1	68		Sédat J, Dib M, Mahagne MH, Lonjon M, Paquis P.	J Manipulative Physiol Ther. 2002 Nov-Dec;25(9):588-90. doi: 10.1067/mmt.2002.128955.	SÃ©dat J	J Manipulative Physiol Ther	2002	2002-12-06			10.1067/mmt.2002.128955
Stroke following chiropractic manipulation. Report of 3 cases and review of the literature	0	1	1	13	0	I	55	3.05556	0		0	0	101		Jeret JS, Bluth M.	Cerebrovasc Dis. 2002;13(3):210-3. doi: 10.1159/000047778.	Jeret JS	Cerebrovasc Dis	2002	2002-03-27			10.1159/000047778
Subcutaneous Neck Lesion After Chiropractic Manipulation: The Role of Ultrasound Skin Imaging	0	0	1	12	1	L	0	0	0		0	0		12	DurÃ¡n Vian C, SalgÃ¼ero FernÃ¡ndez I, Alfageme RoldÃ¡n F, RoustÃ¡n GullÃ³n G.	Actas Dermosifiliogr. 2020 Mar;111(2):183-185. doi: 10.1016/j.ad.2018.08.012. Epub 2019 Oct 13.	DurÃ¡n Vian C	Actas Dermosifiliogr	2020	2019-10-17			10.1016/j.ad.2018.08.012
Sub-deltoid bursitis due to calcific tendonosis of the rotator cuff: a case report	0	1	0	13	1	M	2	0.0540541	0		1	1	68		Volstad KL.	J Manipulative Physiol Ther. 1983 Dec;6(4):203-5.	Volstad KL	J Manipulative Physiol Ther	1983	1983-12-01
Subtle clinical signs of a meningioma in an adult: A case report	0	1	1	12	1	D	4	0.666667	0		1	1	30		Marchand AA, O'Shaughnessy	Chiropr Man Therap	Marchand AA	Chiropr Man Therap	2014
Subtle clinical signs of a spinal cord ependymoma at the cervicothoracic level in an adult: a case report	0	1	1	18	1	C	3	0.214286	0		1	1	10		O'Shaughnessy J, Bussières A	J Can Chiropr Assoc	O'Shaughnessy J	J Can Chiropr Assoc	2006
Subtle radiographic presentation of a pleural effusion secondary to a cancer of unknown primary: A case study	0	1	1	17	1	C	1	0.166667	0		1	1	10		Blanchette MA, Grenier JM	J Can Chiropr Assoc	Blanchette MA	J Can Chiropr Assoc	2014
Successful Interprofessional Treatment of Juvenile Rheumatoid Arthritis: A Case Report	1	1	1	10	1	M	0	0	1	PT	1	4	12		Boothby J, Coffman S, Turnbull T.	Integr Med (Encinitas). 2017 Apr;16(2):55-60.	Boothby J	Integr Med (Encinitas)	2017	2019-03-19	PMC6413638
Successful management of hamstring injuries in Australian rules footballers: Two case reports	0	1	0	12	1	S	59	3.93333	0		1	1	30		Pollard HP, Hoskins T	Chiropr & Osteopat	Pollard HP	Chiropr & Osteopat	2005
Successful resolution of signs and symptoms from L4 radiculopathy with spinal manipulation: A case report	0	1	1	15	1	M	2	0.117647	0		1	1	10		Nykoliation JW, Janzen A	J Can Chiropr Assoc	Nykoliation JW	J Can Chiropr Assoc	2003
Sudden onset vomiting and vertigo following chiropractic neck manipulation	0	0	1	9	0	I	21	0.954545	0		0	0	94		Hillier CE, Gross ML.	Postgrad Med J. 1998 Sep;74(875):567-8. doi: 10.1136/pgmj.74.875.567.	Hillier CE	Postgrad Med J	1998	1999-04-22	PMC2361061		10.1136/pgmj.74.875.567
Sudden sensorineural hearing loss following manipulation of the cervical spine	0	0	1	10	0	I	36	1.05882	0		0	0	142		Brownson RJ, Zollinger WK, Madeira T, Fell D.	Laryngoscope. 1986 Feb;96(2):166-70. doi: 10.1288/00005537-198602000-00007.	Brownson RJ	Laryngoscope	1986	1986-02-01			10.1288/00005537-198602000-00007
Superficial radial neuropathy secondary to intravenous infusion at the wrist: A case report	0	1	0	13	1	G	3	0.111111	0		1	1	10		Politylo J, Decina PA, Lopes AA	J Can Chiropr Assoc	Politylo J	J Can Chiropr Assoc	1993
Superficial venous thrombosis of the upper limb presenting to a chiropractic clinic: A case report	0	1	0	15	1	I	0	0	0		1	1	10		Mastragostino P, Chung C	J Can Chiropr Assoc	Mastragostino P	J Can Chiropr Assoc	2020
Supracondyloid process of the humerus: A case report	0	1	0	8	1	Q	2	0.0769231	0		1	1	10		Pikula JR	J Can Chiropr Assoc	Pikula JR	J Can Chiropr Assoc	1994
Supraspinous ligament avulsion: a case report	0	1	1	6	1	S	1	0.030303	0		1	1	68		van den Bos MJ.	J Manipulative Physiol Ther. 1987 Aug;10(4):188-90.	van den Bos MJ	J Manipulative Physiol Ther	1987	1987-08-01
Surgical treatment of cervical disc protrusion causing intracranial hypotension following chiropractic manipulation	0	0	1	12	0	G	2	0.4	0		0	0	75		Wilson D, Steel T, Sutton I.	J Clin Neurosci. 2015 Sep;22(9):1523-5. doi: 10.1016/j.jocn.2015.03.017. Epub 2015 Jun 9.	Wilson D	J Clin Neurosci	2015	2015-06-13			10.1016/j.jocn.2015.03.017
Suspected trigeminal nerve neuropathy causing persistent idiopathic facial pain: a report of four cases	0	1	0	14	1	G	1	1	0		1	1	10		Moser N, Muir B	J Can Chiropr Assoc	Moser N	J Can Chiropr Assoc	2019
Symptomatic Arnold-Chiari malformation and cranial nerve dysfunction: a case study of applied kinesiology cranial evaluation and treatment	0	1	1	17	1	Q	19	1.26667	0		1	1	68		Cuthbert S, Blum C.	J Manipulative Physiol Ther. 2005 May;28(4):e1-6. doi: 10.1016/j.jmpt.2005.03.001.	Cuthbert S	J Manipulative Physiol Ther	2005	2005-05-11			10.1016/j.jmpt.2005.03.001
Symptomatic expansile vertebral hemangioma causing conus medullaris compression	0	0	1	8	0	C	20	1.33333	0		1	1	68		Rich JA, Donahue TC, Mick TJ.	J Manipulative Physiol Ther. 2005 Mar-Apr;28(3):194-8. doi: 10.1016/j.jmpt.2005.02.017.	Rich JA	J Manipulative Physiol Ther	2005	2005-04-28			10.1016/j.jmpt.2005.02.017
Symptomatic herniation pit of the femoral neck: a case report	0	1	0	10	1	M	15	1	0		1	1	68		Borody C.	J Manipulative Physiol Ther. 2005 Jul-Aug;28(6):449-51. doi: 10.1016/j.jmpt.2005.06.003.	Borody C	J Manipulative Physiol Ther	2005	2005-08-13			10.1016/j.jmpt.2005.06.003
Symptomatic hyperthyroidism in a patient taking the dietary supplement tiratricol	0	0	0	10	0	E	25	1.38889	0		0	0	171		Bauer BA, Elkin PL, Erickson D, Klee GG, Brennan MD.	Mayo Clin Proc. 2002 Jun;77(6):587-90. doi: 10.4065/77.6.587.	Bauer BA	Mayo Clin Proc	2002	2002-06-13			10.4065/77.6.587
Symptomatic improvement in function and disease activity in a patient with ankylosing spondylitis utilizing a course of chiropractic therapy: a prospective case study	0	1	1	23	1	M	6	0.4	0		1	1	10		Crowther ER, Rutherford SM, Nicolson CF	J Can Chiropr Assoc	Crowther ER	J Can Chiropr Assoc	2005
Symptomatic os trigonum in national level javelin thrower: A case report	0	1	0	11	1	Q	1	0.5	0		1	1	10		Bell S, Borody C	J Can Chiropr Assoc	Bell S	J Can Chiropr Assoc	2018
Symptomatic plantar fibroma with a unique sonographic appearance	0	0	0	8	0	M	15	1.875	0		1	2	59		Haun DW, Cho JC, Kettner NW.	J Clin Ultrasound. 2012 Feb;40(2):112-4. doi: 10.1002/jcu.20853. Epub 2011 Jun 8.	Haun DW	J Clin Ultrasound	2012	2011-06-10			10.1002/jcu.20853
Symptoms of neck artery compromise: case presentations of risk estimate for treatment	0	1	1	12	1	I	12	0.521739	0		1	1	68		Combs SB, Triano JJ.	J Manipulative Physiol Ther. 1997 May;20(4):274-8.	Combs SB	J Manipulative Physiol Ther	1997	1997-05-01
Syndesmotic ankle sprain in a recreational hockey player	0	0	0	8	0	S	26	1	0		1	1	68		Ward DW.	J Manipulative Physiol Ther. 1994 Jul-Aug;17(6):385-94.	Ward DW	J Manipulative Physiol Ther	1994	1994-07-01
Talocalcaneal coalition in a 15 year old female basketball player	1	0	0	10	0	Q	12	1.2	0		1	1	10		Schenkel D, deGraauw J, deGraauw C	J Can Chiropr Assoc	Schenkel D	J Can Chiropr Assoc	2010
Taping protocol for two presentations of pregnancy-related back pain: a case series	0	1	1	12	1	O	2	2	0		1	1	10		Draper C, Azad A, Littlewood D, Morgan C, Barker L, Weiss CA	J Can Chiropr Assoc	Draper C	J Can Chiropr Assoc	2019
Temporomandibular disorder associated with sacroiliac sprain	0	0	1	6	0	S	32	1.18519	0		1	1	68		Gregory TM.	J Manipulative Physiol Ther. 1993 May;16(4):256-65.	Gregory TM	J Manipulative Physiol Ther	1993	1993-05-01
Temporomandibular joint: Conservative care of TMJ dysfunction in a competitive swimmer	0	0	1	11	1	M	24	2.18182	0		1	1	10		Yuill E, Howitt SD	J Can Chiropr Assoc	Yuill EA	J Can Chiropr Assoc	2009
Tendon neuroplastic training for lateral elbow tendinopathy: 2 case reports	0	1	0	10	1	M	2	1	0		1	1	10		Welsh P	J Can Chiropr Assoc	Welsh P	J Can Chiropr Assoc	2018
Tethered cord syndrome	0	0	1	3	0	Q	13	0.541667	0		1	1	68		Marchiori DM, Firth R.	J Manipulative Physiol Ther. 1996 May;19(4):265-7.	Marchiori DM	J Manipulative Physiol Ther	1996	1996-05-01
The "Locked-In" syndrome following chiropractic manipulation of the cervical spine	0	0	1	10	0	I	48	1.2973	0		0	0	148		Horn SW 2nd.	Ann Emerg Med. 1983 Oct;12(10):648-50. doi: 10.1016/s0196-0644(83)80217-0.	Horn SW 2nd	Ann Emerg Med	1983	1983-10-01			10.1016/s0196-0644(83)80217-0
The amelioration of symptoms in cervical spinal stenosis with spinal cord deformation through specific chiropractic manipulation: a case report with long-term follow-up	0	1	1	22	1	G	7	0.4375	0		1	1	68		Kukurin GW.	J Manipulative Physiol Ther. 2004 Jun;27(5):e7. doi: 10.1016/j.jmpt.2004.04.009.	Kukurin GW	J Manipulative Physiol Ther	2004	2004-06-15			10.1016/j.jmpt.2004.04.009
The appropriate use of radiography in clinical practice: A report of two cases of biomechanical versus malignant spine pain	0	1	1	19	1	C	3	0.214286	0		1	1	30		Pringle RK, Wyatt LH	Chiropr & Osteopat	Pringle RK	Chiropr & Osteopat	2006
The association between visual incompetence and spinal derangement: an instructive case history	1	1	1	12	1	H0	14	0.608696	1	DO (Ophthalmology)	1	1	68		Stephens D, Gorman F.	J Manipulative Physiol Ther. 1997 Jun;20(5):343-50.	Stephens D	J Manipulative Physiol Ther	1997	1997-06-01
The Bournemouth questionnaire as an outcome measure in the rehabilitation of a person suffering with mechanical neck and arm pain and concurrent Charcot-Marie-Tooth disease: a case report	0	1	1	27	1	G	5	0.357143	0		1	1	10		Rankin P	J Can Chiropr Assoc	Rankin P	J Can Chiropr Assoc	2006
The centralization phenomenon in chiropractic spinal manipulation of discogenic low back pain and sciatica	0	0	1	14	0	M	18	0.947368	0		1	1	68		Lisi AJ.	J Manipulative Physiol Ther. 2001 Nov-Dec;24(9):596-602. doi: 10.1067/mmt.2001.118986.	Lisi AJ	J Manipulative Physiol Ther	2001	2001-12-26			10.1067/mmt.2001.118986
The chiropractic care of a child with extremity tremors concomitant with a medical diagnosis of conversion disorder	1	0	1	17	0	R	9	1.125	0		1	1	46		Alcantara J, Adamek R.	Complement Ther Clin Pract. 2012 May;18(2):89-93. doi: 10.1016/j.ctcp.2012.01.001. Epub 2012 Feb 11.	Alcantara J	Complement Ther Clin Pract	2012	2012-04-17			10.1016/j.ctcp.2012.01.001
The chiropractic care of children with "growing pains": a case series and systematic review of the literature	1	1	1	17	1	R	12	1.33333	0		1	1	46		Alcantara J, Davis J.	Complement Ther Clin Pract. 2011 Feb;17(1):28-32. doi: 10.1016/j.ctcp.2010.08.006.	Alcantara J	Complement Ther Clin Pract	2011	2010-12-21			10.1016/j.ctcp.2010.08.006
The chiropractic management of two cases of cervical spondylotic radiculopathy	0	1	1	10	0	M	4	0.235294	0		1	1	10		Dufton JA, Giantomaso T	J Can Chiropr Assoc	Dufton JA	J Can Chiropr Assoc	2003
The chiropractor's role in pain management for oncology patients	0	0	1	9	0	C	12	0.631579	0		1	1	68		Schneider J, Gilford S.	J Manipulative Physiol Ther. 2001 Jan;24(1):52-7. doi: 10.1067/mmt.2001.112011.	Schneider J	J Manipulative Physiol Ther	2001	2001-02-15			10.1067/mmt.2001.112011
The dental-chiropractic cotreatment of structural disorders of the jaw and temporomandibular joint dysfunction	0	0	1	13	0	M	45	1.8	1	DDS	1	1	68		Chinappi AS Jr, Getzoff H.	J Manipulative Physiol Ther. 1995 Sep;18(7):476-81.	Chinappi AS Jr	J Manipulative Physiol Ther	1995	1995-09-01
The diagnosis and emergency care of heat related illness and sunburn in athletes: A retrospective case series	1	1	0	17	1	S	16	1.6	0		1	1	10		Miners AL	J Can Chiropr Assoc	Miners AL	J Can Chiropr Assoc	2010
The effect of chiropractic care for a 30-year-old male with advanced ankylosing spondylitis: a time series case report	0	1	1	18	1	M	9	0.529412	0		1	1	68		Rose KA, Kim WS.	J Manipulative Physiol Ther. 2003 Oct;26(8):E1-9. doi: 10.1016/S0161-4754(03)00110-6.	Rose KA	J Manipulative Physiol Ther	2003	2003-10-22			10.1016/S0161-4754(03)00110-6
The effect of functional fascial taping on Morton's neuroma: A case report	0	1	0	12	1	G	39	2.16667	1	LMT	1	1	30		Cameron M, Spina R, Alexander R	Australas Chiropr Osteopathy. 1999 Nov;8(3):96-101.	Cameron M	Australas Chiropr Osteopathy	2002
The effect of mechanical load on degenerated soft tissue	0	0	0	9	0	M	116	9.66667	0		1	1	46		Hammer WI.	J Bodyw Mov Ther. 2008 Jul;12(3):246-56. doi: 10.1016/j.jbmt.2008.03.007. Epub 2008 Jun 3.	Hammer WI	J Bodyw Mov Ther	2008	2008-12-17			10.1016/j.jbmt.2008.03.007
The empty sella	0	0	0	3	0	E	10	0.47619	0		1	1	68		Atherton WW, Kettner NW.	J Manipulative Physiol Ther. 1999 Sep;22(7):478-82. doi: 10.1016/s0161-4754(99)70037-0.	Atherton WW	J Manipulative Physiol Ther	1999	1999-10-16			10.1016/s0161-4754(99)70037-0
The female athlete triad: a case series and narrative overview	0	1	0	10	1	N	11	1.57143	0		1	1	10		Laframboise MA, Borody C, Stern P	J Can Chiropr Assoc	Laframboise MA, Borody C, Stern P	J Can Chiropr Assoc	2013
The frequency of complications after manipulation of the cervical spine (case report and epidemiology (author's transl)	0	1	1	16	0	I	0	0	0		0	0		9	Dvorak J, von Orelli F.	Schweiz Rundsch Med Prax. 1982 Jan 12;71(2):64-9.	Dvorak J	Schweiz Rundsch Med Prax	1982	1982-01-12
The gym ball as a chair for the back pain patient: a two case report	0	1	1	15	1	M	35	2.69231	0		1	1	10		Merritt LG, Merritt CM	J Can Chiropr Assoc	Merritt LG, Merritt CM	J Can Chiropr Assoc	2007
The horse that was a zebra: Primary lymphoma of bone mimicking shoulder strain in an elderly male	0	0	0	17	1	C	1	0.05	0		1	1	10		Keyes WJ, Morgan C, Pulinec A	J Can Chiropr Assoc	Keyes WJ	J Can Chiropr Assoc	2000
The impact of chiropractic manipulative therapy on chronic recurrent lateral ankle sprain syndrome in two young athletes	1	0	0	17	0	S	10	0.625	0		1	1	20		Gillman SF	J Chiropr Med	Gillman SF	J Chiropr Med	2004
The influence of a chiropractic manipulation on lumbar kinematics and electromyography during simple and complex tasks: a case study	0	1	1	19	1	M	42	2	0		1	1	68		Lehman GJ, McGill SM.	J Manipulative Physiol Ther. 1999 Nov-Dec;22(9):576-81. doi: 10.1016/s0161-4754(99)70017-5.	Lehman GJ	J Manipulative Physiol Ther	1999	2000-01-08			10.1016/s0161-4754(99)70017-5
The integration of acetic acid iontophoresis, orthotic therapy and physical rehabilitation for chronic plantar fasciitis: a case study	1	1	0	18	1	M	27	2.07692	0		1	1	10		Costa IA, Dyson A	J Can Chiropr Assoc	Costa IA	J Can Chiropr Assoc	2007
The management of symptoms associated with premenstrual syndrome	0	0	1	8	0	F	18	0.62069	0		1	1	68		Stude DE.	J Manipulative Physiol Ther. 1991 Mar-Apr;14(3):209-16.	Stude DE	J Manipulative Physiol Ther	1991	1991-03-01
The medial medullary infarction (Dejerine syndrome) following chiropractic neck manipulation	0	0	1	10	0	I	15	0.882353	0		0	0	20		Yokota J, Amakusa Y, Tomita Y, Takahashi S.	No To Shinkei. 2003 Feb;55(2):121-5.	Yokota J	No To Shinkei	2003	2003-04-11
The modulation of upper extremity musculoskeletal disorders for a knowledge worker with chiropractic care and applied ergonomics: A case study	0	1	1	20	1	S	9	1.28571	0		1	1	20		Sherrod CW, Casey G, Dubro RE, Johnson DF	J Chiropr Med	Sherrod CW	J Chiropr Med	2013
The neuro-ophthalmologic complications of cervical manipulation	0	0	1	6	0	I	24	1.2	0		0	0	52		Devereaux MW.	J Neuroophthalmol. 2000 Dec;20(4):236-9.	Devereaux MW	J Neuroophthalmol	2000	2000-12-29
The noncerebrovascular complications of chiropractic manipulation	0	0	1	6	0	G	39	1.08333	0		0	0	351		Schmidley JW, Koch T.	Neurology. 1984 May;34(5):684-5. doi: 10.1212/wnl.34.5.684.	Schmidley JW	Neurology	1984	1984-05-01			10.1212/wnl.34.5.684
The pathogenesis and management of cervical vertigo (author's transl)	0	0	1	9	0	H6	1	0.0227273	0		1	0	34		Falkenau HA.	HNO. 1976 Oct;24(10):339-41.	Falkenau HA	HNO	1976	1976-10-01
The quadratus lumborum and low back pain	0	0	1	7	0	M	34	1.17241	0		1	1	68		de Franca GG, Levine LJ.	J Manipulative Physiol Ther. 1991 Feb;14(2):142-9.	de Franca GG	J Manipulative Physiol Ther	1991	1991-02-01
The role of plethysmography in the chiropractic management of costoclavicular syndromes: review of principles and case report	0	1	1	17	1	G	9	0.236842	0		1	1	68		Vernon H.	J Manipulative Physiol Ther. 1982 Mar;5(1):17-20.	Vernon H	J Manipulative Physiol Ther	1982	1982-03-01
The role of the cervical spine in post-concussion syndrome	0	0	1	9	0	F	52	10.4	1	MD (Sports medicine) DO (General surgery)	1	0	41		Marshall CM, Vernon H, Leddy JJ, Baldwin BA.	Phys Sportsmed. 2015 Jul;43(3):274-84. doi: 10.1080/00913847.2015.1064301. Epub 2015 Jul 3.	Marshall CM	Phys Sportsmed	2015	2015-07-04			10.1080/00913847.2015.1064301
The sensory-motor auditory visual education (SAVE) program for adults with prior concussions: a prospective case study	0	1	0	16	1	F	0	0	1	RN	1	4		2	Drake ED, Seckington AS, Sullivan SGB, Behrens S.	Integr Med Res. 2020 Jun;9(2):100397. doi: 10.1016/j.imr.2020.02.005. Epub 2020 Feb 29.	Drake ED	Integr Med Res	2020	2020-04-18	PMC7152709		10.1016/j.imr.2020.02.005
The step phenomenon in the recovery of vision with spinal manipulation: a report on two 13-yr-olds treated together	1	0	1	18	1	H0	21	0.913043	1	DO (Ophthalmology)	1	1	68		Stephens D, Gorman F, Bilton D.	J Manipulative Physiol Ther. 1997 Nov-Dec;20(9):628-33.	Stephens D	J Manipulative Physiol Ther	1997	1998-01-22
The stubborn hip: idiopathic avascular necrosis of the hip	0	0	0	9	1	M	20	1.17647	0		1	1	68		Pajaczkowski JA.	J Manipulative Physiol Ther. 2003 Feb;26(2):107. doi: 10.1067/mmt.2003.13.	Pajaczkowski JA	J Manipulative Physiol Ther	2003	2003-02-14			10.1067/mmt.2003.13
The T4 syndrome	0	0	1	3	0	M	45	1.8	0		1	1	68		Defranca GG, Levine LJ	J Manipulative Physiol Ther	Defranca GG	J Manipulative Physiol Ther	1995
The treatment of presumptive optic nerve ischemia by spinal manipulation	0	0	1	10	0	H0	35	1.4	0		1	1	68		Gorman RF.	J Manipulative Physiol Ther. 1995 Mar-Apr;18(3):172-7.	Gorman RF	J Manipulative Physiol Ther	1995	1995-03-01
The use of botulinum neurotoxin type A (Botox) for headaches: a case review	0	1	1	13	1	G	9	0.642857	0		1	1	10		Rajwani M, Oliver M, MacDonald J	J Can Chiropr Assoc	Rajwani M	J Can Chiropr Assoc	2006
The use of imaging procedures in the diagnosis of metastatic disease of the lumbar spine	0	0	1	15	0	C	2	0.0666667	0		1	1	68		Defoyd WD.	J Manipulative Physiol Ther. 1990 Mar-Apr;13(3):161-4.	Defoyd WD	J Manipulative Physiol Ther	1990	1990-03-01
The use of magnetic resonance imaging in diagnosing Wilms' tumor mimicking a lumbosacral strain and sprain	0	0	1	16	0	C	1	0.0357143	0		1	1	68		Robinson GK	J Manipulative Physiol Ther	Robinson GK	J Manipulative Physiol Ther	1992
The use of transverse friction massage in the management of chronic bursitis of the hip or shoulder	0	0	0	17	0	M	41	1.51852	0		1	1	68		Hammer WI	J Manipulative Physiol Ther	Hammer WI	J Manipulative Physiol Ther	1993
Therapeutic use of intermittent fasting for people with type 2 diabetes as an alternative to insulin	0	0	0	16	0	E	54	27	1	MD (nephrology)	1	5	22		Furmli S, Elmasry R, Ramos M, Fung J.	BMJ Case Rep. 2018 Oct 9;2018:bcr2017221854. doi: 10.1136/bcr-2017-221854.	Furmli S	BMJ Case Rep	2018	2018-10-11	PMC6194375		10.1136/bcr-2017-221854
Thermal asymmetry of the upper extremity in scalenus anticus syndrome, leg-length inequality and response to chiropractic adjustment	0	0	1	17	0	G	22	0.956522	0		1	1	68		Knutson GA.	J Manipulative Physiol Ther. 1997 Sep;20(7):476-81.	Knutson GA	J Manipulative Physiol Ther	1997	1997-10-06
Thermographic assessment of sacroiliac syndrome: report of a case	0	1	1	9	1	M	3	0.1	0		1	1	10		Diakow PRP	J Can Chiropr Assoc	Diakow PRP	J Can Chiropr Assoc	1990
Thermographic imaging of pathoneurophysiology due to cervical disc herniation	0	0	1	9	0	M	9	0.290323	0		1	1	68		Ben-Eliyahu DJ	J Manipulative Physiol Ther	Ben-Eliyahu DJ	J Manipulative Physiol Ther	1989
Thermographic investigation of viscerogenic pain: a case report	0	1	1	8	1	K	1	0.0333333	0		1	1	10		Kobrossi T, Steiman I	J Can Chiropr Assoc	Kobrossi T	J Can Chiropr Assoc	1990
Thoracic aortic aneurysm -- subtle but serious: A case report	0	1	1	10	1	M	0	0	0		1	1	68		Cohen RA, Shaw AL	J Manipulative Physiol Ther	Cohen RA	J Manipulative Physiol Ther	1987
Thoracic disk herniation associated with chiropractic spinal manipulation	0	0	1	8	0	M	13	0.393939	0		0	0		35	Lanska DJ, Lanska MJ, Fenstermaker R, Selman W, Mapstone T.	Arch Neurol. 1987 Oct;44(10):996-7. doi: 10.1001/archneur.1987.00520220006004.	Lanska DJ	Arch Neurol	1987	1987-10-01			10.1001/archneur.1987.00520220006004
Thoracic disk herniation: a case report	0	1	1	6	1	M	11	0.578947	0		1	1	68		Lamb K	J Manipulative Physiol Ther	Lamb K	J Manipulative Physiol Ther	2001
Thoracic epidural hematoma after spinal manipulation therapy	0	0	1	7	0	S	40	1.90476	0		0	0	79		Ruelle A, Datti R, Pisani R.	J Spinal Disord. 1999 Dec;12(6):534-6.	Ruelle A	J Spinal Disord	1999	1999-12-22
Thoracic intervertebral disk displacement: a rare differential diagnosis of segmental irritation--guidelines for use of chiropractic therapy	0	0	1	16	1	M	0	0	0		0	0	5		Kestlmeier R, Reinisch M, Trappe AE.	Zentralbl Neurochir. 1999;60(3):121-4.	Kestlmeier R	Zentralbl Neurochir	1999	2000-03-22
Thoracic outlet syndrome of pectoralis minor etiology mimicking cardiac symptoms on activity: a case report	0	1	1	15	1	G	7	0.875	0		1	1	10		Fitzgerald G.	J Can Chiropr Assoc. 2012 Dec;56(4):311-5.	Fitzgerald G	J Can Chiropr Assoc	2012	2012-12-04	PMC3501918
Thoracic Schwannoma in an Adult Male Presenting With Thoracic Pain: A Case Report	0	1	1	13	1	C	0	0	0		1	1	20		Rodgers AM, Khauv KB.	J Chiropr Med. 2017 Sep;16(3):242-245. doi: 10.1016/j.jcm.2017.02.002. Epub 2017 May 12.	Rodgers AM	J Chiropr Med	2017	2017-11-04	PMC5659782		10.1016/j.jcm.2017.02.002
Thoracic spine compression fractures following a snowboarding accident: A case study	0	1	1	11	1	S	1	0.0588235	0		1	1	10		Lishchyna N, Karim R	J Can Chiropr Assoc	Lishchyna N	J Can Chiropr Assoc	2003
Thoracic Spondylodiscitis Epidural Abscess in an Afebrile Navy Veteran: A Case Report	0	1	1	12	1	A	3	1	1	DO (Family medicine)	1	1	20		Cupler ZA, Anderson MT, Stancik TJ.	J Chiropr Med. 2017 Sep;16(3):246-251. doi: 10.1016/j.jcm.2017.03.002. Epub 2017 Sep 19.	Cupler ZA	J Chiropr Med	2017	2017-11-04	PMC5659830		10.1016/j.jcm.2017.03.002
Thoracolumbar syndrome as a cause of low-back pain: A report of two cases	0	1	1	13	1	M	16	0.457143	0		1	1	10		Dupuis P, Proctor D, Cassidy JD	J Can Chiropr Assoc	Dupuis P	J Can Chiropr Assoc	1985
Three cases of lumbar disc rupture and one of cauda equina associated with spinal manipulation (chiropraxis)	0	1	1	16	0	G	51	1.37838	0		0	0	747		Gallinaro P, Cartesegna M.	Lancet. 1983 Feb 19;1(8321):411. doi: 10.1016/s0140-6736(83)91519-2.	Gallinaro P	Lancet	1983	1983-02-19			10.1016/s0140-6736(83)91519-2
Thrombolysis for atlantoaxial dislocation mimicking acute ischemic stroke	0	0	1	8	0	M	1	1	0		0	0	82		Tsou A, Juan YH, Chen TY, Lin SK.	Am J Emerg Med. 2019 Jun;37(6):1216.e3-1216.e5. doi: 10.1016/j.ajem.2019.03.044. Epub 2019 Mar 27.	Tsou A	Am J Emerg Med	2019	2019-04-04			10.1016/j.ajem.2019.03.044
Tibialis anterior herniation – a rare clinical entity: a case report and review of the literature	0	1	0	16	1	M	0	0	0		1	1	10		Masoumi A, Ramogida G	J Can Chiropr Assoc	Masoumi A	J Can Chiropr Assoc	2020
Torticollis in infants and children: A report of three cases	1	1	1	10	1	M	6	0.2	0		1	1	10		Aker PS, Cassidy JD	J Can Chiropr Assoc	Aker PS	J Can Chiropr Assoc	1990
Tortuosity of the vertebral artery resulting in vertebral erosion	0	0	1	9	0	I	4	0.2	0		1	1	68		Brahee DD, Guebert GM.	J Manipulative Physiol Ther. 2000 Jan;23(1):48-51.	Brahee DD	J Manipulative Physiol Ther	2000	2000-02-05
Total situs inversus: a rare anomaly presenting to a chiropractic teaching clinic	0	0	1	12	1	Q	4	0.36	0		1	1	68		Bonic EE, Kettner NW.	J Manipulative Physiol Ther. 2009 May;32(4):321-5. doi: 10.1016/j.jmpt.2009.03.007.	Bonic EE	J Manipulative Physiol Ther	2009	2009-05-19			10.1016/j.jmpt.2009.03.007
Total unilateral medullary syndrome--a rare complication of chiropractic manipulation	0	0	1	9	0	I	6	0.375	0		0	0	56		Panagariya A, Kumawat BL, Singh R, Sukhani P.	J Assoc Physicians India. 2004 Jul;52:556.	Panagariya A	J Assoc Physicians India	2004	2005-01-14
Transcranial sonography and vertebrobasilar insufficiency	0	0	1	5	0	I	9	0.5	0		1	1	68		Terenzi T	J Manipulative Physiol Ther	Terenzi T	J Manipulative Physiol Ther	2002
Transient osteoporosis of the hip: A case report	0	1	0	8	1	M	16	2.28571	0		1	1	10		Van Wagenen K, Pritchard P, Taylor JA.	J Can Chiropr Assoc. 2013 Jun;57(2):116-22.	Van Wagenen K	J Can Chiropr Assoc	2013	2013-06-12	PMC3661178
Trauma induced osteonecrosis of the hip: A case report	1	1	1	9	1	M	2	0.08	0		1	1	10		Pikula JR	J Can Chiropr Assoc	Pikula JR	J Can Chiropr Assoc	1995
Traumatic anterior shoulder dislocation: A case study of nonoperative management in a mixed martial arts athlete	0	1	0	16	1	S	15	1.36364	0		1	1	10		Sims K, Spina A	J Can Chiropr Assoc	Sims K	J Can Chiropr Assoc	2009
Traumatic hand fracture in a patient with osteogenesis imperfecta	0	0	1	9	0	S	4	0.333333	0		1	1	20		Major CC, Borggren CL, Devries RM	J Chiropr Med	Major CC	J Chiropr Med	2008
Traumatic hyoid bone fracture - a case report and review of the literature	1	1	1	13	0	S	23	2.875	1	RN	1	1	10		Porr J, Laframboise M, Kazemi M.	J Can Chiropr Assoc. 2012 Dec;56(4):269-74.	Porr J	J Can Chiropr Assoc	2012	2012-12-04	PMC3501913
Traumatic manubriosternal joint subluxations in two basketball players	0	0	0	8	0	S	22	0.6875	0		1	1	68		Woo CC.	J Manipulative Physiol Ther. 1988 Oct;11(5):433-7.	Woo CC	J Manipulative Physiol Ther	1988	1988-10-01
Traumatic pectorails major syndrome: A case report	0	1	0	7	1	M	0	0	1	MD (Anesthesiology)	1	1	10		Mierau D, Cassidy JD, Wyant GM	J Can Chiropr Assoc	Mierau D	J Can Chiropr Assoc	1985
Traumatic pseudoaneurysm of ascending cervical artery in neurofibromatosis: complication of chiropractic manipulation	0	0	1	12	1	I	19	0.475	0		0	2	170		Lennington BR, Laster DW, Moody DM, Ball MR.	AJNR Am J Neuroradiol. 1980 May-Jun;1(3):269-70.	Lennington BR	AJNR Am J Neuroradiol	1980	1980-05-01
Traumatic spondylolisthesis: A case report and review of the literature	0	1	1	10	1	S	1	0.0294118	0		1	1	68		Greenstein GM	J Manipulative Physiol Ther	Greenstein GM	J Manipulative Physiol Ther	1986
Traumatic vertebral artery pseudoaneurysm following chiropractic manipulation	0	0	1	7		I	107	2.37778	0		0	2	283		Davidson KC, Welford EC, Dixon GD	Radiology	Davidson KC	Radiology	1975
Traumatic vertebrobasilar occlusive disease in childhood	1	0	1	6	0	I	121	2.88095	0		0	0	351		Zimmerman AW, Kumar AJ, Gadoth N, Hodges FJ 3rd.	Neurology. 1978 Feb;28(2):185-8. doi: 10.1212/wnl.28.2.185.	Zimmerman AW	Neurology	1978	1978-02-01			10.1212/wnl.28.2.185
Traumatic volar dislocation of the second, third and fourth carpometacarpal joints: mechanism and manipulation	0	0	0	14	1	S	9	0.28125	0		1	1	68		Woo CC	J Manipulative Physiol Ther	Woo CC	J Manipulative Physiol Ther	1988
Treating shoulder impingement using the supraspinatus synchronization exercise	1	0	0	8	0	M	20	0.769231	0		1	1	68		Shrode LW.	J Manipulative Physiol Ther. 1994 Jan;17(1):43-53.	Shrode LW	J Manipulative Physiol Ther	1994	1994-01-01
Treating 'slouchy' (hyperkyphosis) posture with chiropractic biophysics(®): a case report utilizing a multimodal mirror image(Â®) rehabilitation program	0	1	1	17	1	M	8	2.67	0		1	3	29		Fortner MO, Oakley PA, Harrison DE.	J Phys Ther Sci. 2017 Aug;29(8):1475-1480. doi: 10.1589/jpts.29.1475. Epub 2017 Aug 10.	Fortner MO	J Phys Ther Sci	2017	2017-09-08	PMC5574330		10.1589/jpts.29.1475
Treatment of a case of subacute lumbar compartment syndrome using the Graston technique	0	1	1	13	0	M	92	6.13333	1	RN	1	1	68		Hammer WI, Pfefer MT.	J Manipulative Physiol Ther. 2005 Mar-Apr;28(3):199-204. doi: 10.1016/j.jmpt.2005.02.010.	Hammer WI	J Manipulative Physiol Ther	2005	2005-04-28			10.1016/j.jmpt.2005.02.010
Treatment of a Patient With Central Pain Sensitization Using Graded Motor Imagery Principles: A Case Report	0	1	0	16	1	G	3	1.5	0		1	1	20		Anderson B, Meyster V.	J Chiropr Med. 2018 Dec;17(4):264-267. doi: 10.1016/j.jcm.2018.05.004. Epub 2019 Feb 2.	Anderson B	J Chiropr Med	2018	2019-03-09	PMC6391225		10.1016/j.jcm.2018.05.004
Treatment of a patient with posterior cortical atrophy (PCA) with chiropractic manipulation and Dynamic Neuromuscular Stabilization (DNS)	0	0	1	17	0	G	14	2.8	0		1	1	10		Francio VT, Boesch R, Tunning M	J Can Chiropr Assoc	Francio VT	J Can Chiropr Assoc	2015
Treatment of a Woman With Glycyrrhiza glabra for Acute Sinusitis: A Case Report	0	1	0	13	1	J	2	1	0		1	1	20		Martin BR, Reshamwala G, Short M.	J Chiropr Med. 2018 Dec;17(4):268-274. doi: 10.1016/j.jcm.2018.04.005. Epub 2019 Jan 20.	Martin BR	J Chiropr Med	2018	2019-03-09	PMC6391234		10.1016/j.jcm.2018.04.005
Treatment of acute atopic eczema by chiropractic care. A case study	0	1	1	11	0	L	3	0.142857	0		1	1	30		Eldred DC, Tuchin PJ.	Australas Chiropr Osteopathy. 1999 Nov;8(3):96-101.	Eldred DC	Australas Chiropr Osteopathy	1999	2007-11-08	PMC2051093
Treatment of Bell's palsy by mechanical force, manually assisted chiropractic adjusting and high-voltage electrotherapy	0	0	1	14	0	G	31	1.10714	0		1	1	68		Frach JP, Osterbauer PJ, Fuhr AW.	J Manipulative Physiol Ther. 1992 Nov-Dec;15(9):596-8.	Frach JP	J Manipulative Physiol Ther	1992	1992-11-01
Treatment of Bell's palsy using monochromatic infrared energy: A report of 2 cases	0	1	1	13	1	G	7	1.16667	0		1	1	20		Ng SY, Chu MHE	J Chiropr Med	Ng SY	J Chiropr Med	2014
Treatment of bipolar, seizure, and sleep disorders and migraine headaches utilizing a chiropractic technique	0	0	1	14	0	F	21	1.3125	0		1	1	68		Elster EL.	J Manipulative Physiol Ther. 2004 Mar-Apr;27(3):E5. doi: 10.1016/j.jmpt.2003.12.027.	Elster EL	J Manipulative Physiol Ther	2004	2004-05-07			10.1016/j.jmpt.2003.12.027
Treatment of cervical disc protrusions via instrumental chiropractic adjustment	0	0	1	9	0	M	26	1.18182	0		1	1	68		Polkinghorn BS.	J Manipulative Physiol Ther. 1998 Feb;21(2):114-21.	Polkinghorn BS	J Manipulative Physiol Ther	1998	1998-03-21
Treatment of cervical radiculopathy with flexion distraction	0	0	1	7	0	M	38	2	0		1	1	68		Kruse RA, Imbarlina F, De Bono VF.	J Manipulative Physiol Ther. 2001 Mar-Apr;24(3):206-9.	Kruse RA	J Manipulative Physiol Ther	2001	2001-04-21
Treatment of chronic low back pain incorporating active patient participation and chiropractic: a retrospective case report	0	1	1	16	1	M	4	0.266667	0		1	1	20		Legier L	J Chiropr Med	Legier L	J Chiropr Med	2005
Treatment of facial muscles affected by Bell's palsy with high-voltage electrical muscle stimulation	1	0	1	13	0	G	30	1.11111	0		1	1	68		Shrode LW.	J Manipulative Physiol Ther. 1993 Jun;16(5):347-52.	Shrode LW	J Manipulative Physiol Ther	1993	1993-06-01
Treatment of frozen shoulder using distension arthrography (hydrodilatation): A case series	0	1	0	11	1	M	13	0.8125	1	MD (Radiology)	1	1	30		Simpson JK, Budge R	Australas Chiropr Osteopathy	Simpson JK	Australas Chiropr Osteopathy	2004
Treatment of multiple lumbar disk herniations in an adolescent athlete utilizing flexion distraction and rotational manipulation	1	0	1	16	0	M	28	1.03704	1	MD (Orthopedic surgery)	1	1	68		Hession EF, Donald GD.	J Manipulative Physiol Ther. 1993 Mar-Apr;16(3):185-92.	Hession EF	J Manipulative Physiol Ther	1993	1993-03-01
Treatment of Myositis Ossificans with acetic acid phonophoresis: a case series	0	1	0	11	1	M	9	1.5	0		1	1	10		Bagnulo A, Gringmuth R	J Can Chiropr Assoc	Bagnulo A	J Can Chiropr Assoc	2014
Treatment of paroxysmal supraventricular tachycardia using instrument-assisted manipulation of the fourth rib: A 6-year case study	0	1	0	16	1	I	3	0.25	0		1	1	68		Julian MR	J Manipulative Physiol Ther	Julian MR	J Manipulative Physiol Ther	2008
Treatment of peripheral extremity pain with TENS: A report of three cases	0	1	0	12	1	M	0	0	0		1	1	10		Thiel HW, Cassidy JD, Mierau DR	J Can Chiropr Assoc	Thiel HW	J Can Chiropr Assoc	1987
Treatment of posttraumatic arthrofibrosis of the radioulnar joint with vibration therapy (VMTX Vibromax TherapeuticsTM): A case report and narrative review of the literature	0	1	0	23	1	M	14	1.16667	1	RN	1	1	10		Macintyre I, Kazemi M	J Can Chiropr Assoc	Macintyre I	J Can Chiropr Assoc	2008
Treatment of post-traumatic myositis ossificans of the anterior thigh with extracorporeal shock wave therapy	0	0	0	14	0	M	31	3.44444	0		1	1	10		Torrance D, deGraauw C	J Can Chiropr Assoc	Torrance D	J Can Chiropr Assoc	2011
Treatment of severe glaucomatous visual field deficit by chiropractic spinal manipulative therapy: a prospective case study and discussion	0	1	1	18	1	H0	27	1.35	1	DO (Ophthalmology)	1	1	68		Wingfield BR, Gorman RF.	J Manipulative Physiol Ther. 2000 Jul-Aug;23(6):428-34. doi: 10.1067/mmt.2000.108139.	Wingfield BR	J Manipulative Physiol Ther	2000	2000-08-22			10.1067/mmt.2000.108139
Treatment of supraspinatus tendinopathy with ultrasound guided dry needling	0	0	0	9	0	M	22	3.14286	0		1	1	20		Settergren R	J Chiropr Med	Settergren R	J Chiropr Med	2013
Treatment of symptomatic lumbar disc herniation using activator methods chiropractic technique	0	0	1	11	0	M	17	0.772727	0		1	1	68		Polkinghorn BS, Colloca CJ.	J Manipulative Physiol Ther. 1998 Mar-Apr;21(3):187-96.	Polkinghorn BS	J Manipulative Physiol Ther	1998	1998-05-06
Treatment of temporomandibular joint syndrome for relief of cervical spine pain: case report	0	1	1	13	1	M	12	0.315789	0		1	1	68		Vernon LF, Ehrenfeld DC.	J Manipulative Physiol Ther. 1982 Jun;5(2):79-81.	Vernon LF	J Manipulative Physiol Ther	1982	1982-06-01
Triad of spinal pain, spinal joint dysfunction, and extremity pain in 4 pediatric cases of “Wii-itis”: A 21st century pediatric condition	1	1	1	21	1	M	205	20.5	0		1	1	20		Rubin D	J Chiropr Med	Rubin D	J Chiropr Med	2010
Trigeminal neuralgia and chiropractic care: A case report	0	1	1	8	1	G	18	1.8	0		1	1	10		Rodine RJ, Acker P	J Can Chiropr Assoc	Rodine RJ	J Can Chiropr Assoc	2010
Trigeminal neuralgia: sudden and long-term remission with transcutaneous electrical nerve stimulation	0	0	0	11	1	G	26	1.13043	0		1	1	68		Thorsen SW, Lumsden SG.	J Manipulative Physiol Ther. 1997 Jul-Aug;20(6):415-9.	Thorsen SW	J Manipulative Physiol Ther	1997	1997-07-01
Trunk and hip muscle recruitment patterns during the prone leg extension following a lateral ankle sprain: A prospective case study pre and post injury	0	1	0	24	1	S	20	1.42857	0		1	1	30		Lehman GJ	Chiropr & Osteopat	Lehman GJ	Chiropr & Osteopat	2006
Tuberculosis of the neuromusculoskeletal system: A review of two cases presenting as chiropractic patients	0	1	1	14	1	A	5	1	0		1	1	10		Kanga I, Taylor JA, Jacobs C, Outerbridge G	J Can Chiropr Assoc	Kanga I	J Can Chiropr Assoc	2015
Tuberculous spondylitis presenting as severe chest pain	0	0	1	7	0	A	0	0	1	MD (Radiology)	1	0	8		Kaeser MA, Kettner NW, Albastaki U, Kotb HA, Eldesouky IM, Pierre-Jerome C.	Clin Pract. 2012 Apr 3;2(2):e42. doi: 10.4081/cp.2012.e42. eCollection 2012 Mar 30.	Kaeser MA	Clin Pract	2012	2014-04-26	PMC3981296		10.4081/cp.2012.e42
Tuberculous spondylitis: A case report	0	1	1	5	1	M	4	0.117647	0		1	1	10		Thiel H, Gotlib A	J Can Chiropr Assoc	Thiel H	J Can Chiropr Assoc	1986
Tumefactive multiple sclerosis: An uncommon diagnostic challenge	0	0	0	7	1	G	18	2	0		1	1	20		Kaeser MA, Scali F, Lanzisera FP, Bub GA, Kettner NW	J Chiropr Med	Kaeser MA	J Chiropr Med	2011
Twenty-year-old pathogenic "active" postsurgical scar: a case study of a patient with persistent right lower quadrant pain	0	1	0	17	1	L	35	2.69231	1	MD (Neurology) PT	1	1	68		Lewit K, Morris CE, Kobesova A, Safarova M	J Manipulative Physiol Ther	Lewit K	J Manipulative Physiol Ther	2007
Two cases of medial knee pain involving the medial coronary ligament in adolescents treated with conservative rehabilitation therapy	1	1	0	18	0	S	3	0.333333	0		1	1	10		Hudes K	J Can Chiropr Assoc	Hudes K	J Can Chiropr Assoc	2011
Two cases of work-related lateral epicondylopathy treated with Graston Technique® and conservative rehabilitation	0	1	0	13	0	M	32	4	0		1	1	10		Papa JA.	J Can Chiropr Assoc. 2012 Sep;56(3):192-200.	Papa JA	J Can Chiropr Assoc	2012	2012-09-22	PMC3430452
Ulnar Impaction Syndrome: A case series investigating the appropriate diagnosis, management, and post-operative considerations	0	1	0	14	1	M	8	1.33333	0		1	1	10		Woitzik E, deGraauw C, Easter B	J Can Chiropr Assoc	Woitzik E	J Can Chiropr Assoc	2014
Ulnar nerve neuropraxia after extracorporeal shock wave lithotripsy: a case report	0	1	1	11	1	G	6	0.4	0		1	1	10		Konczak CR	J Can Chiropr Assoc	Konczak CR	J Can Chiropr Assoc	2005
Ultrasonography and radiography to identify early post traumatic myosistis ossificans in an 18-year-old male: A case report	0	1	0	17	1	M	11	1.83333	1	RN	1	1	20		Yochum AM, Reckelhoff K, Kaeser M, Kettner NW	J Chiropr Med	Yochum AM	J Chiropr Med	2014
Ultrasonography in the assessment of lateral ankle ligament injury, instability, and anterior ankle impingement: A diagnostic case report	0	1	0	18	1	S	9	1.8	0		1	1	20		Battaglia PJ, Craig K, Kettner NW	J Chiropr Med	Battaglia PJ	J Chiropr Med	2015
Undiagnosed Brodie abscess in a gymnast after surgical fixation of a tibial fracture	1	0	0	13	0	M	6	0.461538	0		1	1	20		Knaap SFC	J Chiropr Med	Knaap SFC	J Chiropr Med	2007
Uneventful upper cervical manipulation in the presence of a damaged vertebral artery	0	0	1	12	0	I	22	1.22222	0		1	1	68		Michaud TC	J Manipulative Physiol Ther	Michaud TC	J Manipulative Physiol Ther	2002
Unifocal langerhans cell histiocytosis presenting as an aggressive bone lesion	1	0	0	10	0	C	14	0.933333	0		1	1	68		Young KJ, George S	J Manipulative Physiol Ther	Young KJ	J Manipulative Physiol Ther	2005
Unilateral intermittent claudication of the left lower extremity	0	0	1	8	0	M	1	0.03125	0		1	1	68		Downs SE	J Manipulative Physiol Ther	Downs SE	J Manipulative Physiol Ther	1988
Unresolved Congenital Torticollis and Its Consequences: A Report of 2 Cases	1	1	1	11	1	M	1	0.333333	0		1	1	20		Hobaek Siegenthaler M.	J Chiropr Med. 2017 Sep;16(3):257-261. doi: 10.1016/j.jcm.2017.05.004. Epub 2017 Sep 28.	Hobaek Siegenthaler M	J Chiropr Med	2017	2017-11-04	PMC5659808		10.1016/j.jcm.2017.05.004
Unresolving hip tendonitis leads to discovery of malignant tumor	0	0	0	9	0	C	10	0.588235	0		1	1	68		Farrar KL, Gardiner L.	J Manipulative Physiol Ther. 2003 Mar-Apr;26(3):207. doi: 10.1016/S0161-4754(03)00013-7.	Farrar KL	J Manipulative Physiol Ther	2003	2003-04-22			10.1016/S0161-4754(03)00013-7
Unstable Cervical Spine Fracture in a Surfer Presenting as Concussion With Associated Low Grade Neck Pain: A Case Report	0	1	1	19	1	M	0	0	0		1	1	20		Grannis GH, Hoang KQ.	J Chiropr Med. 2019 Mar;18(1):48-55. doi: 10.1016/j.jcm.2018.07.007. Epub 2019 May 7.	Grannis GH	J Chiropr Med	2019	2019-06-14	PMC6522431		10.1016/j.jcm.2018.07.007
Unusual Cause of Dysphagia in a Patient With Cervical Spondylosis	0	0	1	10	0	R	0	0	1	MD (Radiology)	1	0	19		Chu ECP, Shum JSF, Lin AFC.	Clin Med Insights Case Rep. 2019 Dec 29;12:1179547619882707. doi: 10.1177/1179547619882707. eCollection 2019.	Chu ECP	Clin Med Insights Case Rep	2019	2020-01-08	PMC6937524		10.1177/1179547619882707
Unusual dissection of the proximal vertebral artery: description of three cases	0	1	1	11	1	I	38	1.35714	0		0	2	170		Friedman DP, Flanders AE.	AJNR Am J Neuroradiol. 1992 Jan-Feb;13(1):283-6.	Friedman DP	AJNR Am J Neuroradiol	1992	1992-01-01
Upper cervical chiropractic care for a 25-year-old woman with myoclonic seizures	0	0	1	11	0	G	6	0.6	0		1	1	20		Hubbard TA, Crisp CA, Vowles B	J Chiropr Med	Hubbard TA	J Chiropr Med	2010
Upper cervical chiropractic management of a patient with Parkinson's disease: a case report	0	1	1	13	1	G	34	1.7	0		1	1	68		Elster EL.	J Manipulative Physiol Ther. 2000 Oct;23(8):573-7. doi: 10.1067/mmt.2000.109673.	Elster EL	J Manipulative Physiol Ther	2000	2000-10-26			10.1067/mmt.2000.109673
Upper crossed syndrome and its relationship to cervicogenic headache	0	0	1	9	0	G	205	12.8125	0		1	1	68		Moore MK.	J Manipulative Physiol Ther. 2004 Jul-Aug;27(6):414-20. doi: 10.1016/j.jmpt.2004.05.007.	Moore MK	J Manipulative Physiol Ther	2004	2004-08-21			10.1016/j.jmpt.2004.05.007
Upper extremity deep vein thrombosis presenting to a chiropractic clinic: A description of 2 cases	0	1	0	15	1	I	6	0.75	0		1	1	20		Stainsby BE, Muir BJ, Miners AL	J Chiropr Med	Stainsby BE	J Chiropr Med	2012
Upper extremity dyskinesis: A case report	0	1	1	6	1	G	0	0	0		1	1	68		Nook BC	J Manipulative Physiol Ther	Nook BC	J Manipulative Physiol Ther	1985
Upper extremity paraesthesia: clinical assessment and reasoning	0	0	1	7	1	G	8	0.666667	0		1	1	46		Muscolino JE.	J Bodyw Mov Ther. 2008 Jul;12(3):268-73. doi: 10.1016/j.jbmt.2007.07.005. Epub 2007 Oct 1.	Muscolino JE	J Bodyw Mov Ther	2008	2008-12-17			10.1016/j.jbmt.2007.07.005
Upper gastrointestinal hemorrhage after nonresponsive thoracic spine pain: A case report	0	1	1	11	1	K	1	0.0909091	0		1	1	20		George JW, Skaggs CD	J Chiropr Med	George JW	J Chiropr Med	2009
Upper quarter kinetic chain response to cervical manipulation: A case report	0	1	1	11	1	M	1	0.0714286	0		1	1	20		Filipkowski DE	J Chiropr Med	Filipkowski DE	J Chiropr Med	2006
Upper Trunk Brachial Plexus Palsy Following Chiropractic Manipulation	0	0	1	8	0	G	2	0.5	0		0	0	57		Cunningham J, Hoskins W, Ferris S.	Front Neurol. 2016 Nov 30;7:211. doi: 10.3389/fneur.2016.00211. eCollection 2016.	Cunningham J	Front Neurol	2016	2016-12-15	PMC5127815		10.3389/fneur.2016.00211
Urobehavioral intervention in the rehabilitation of lower urinary tract dysfunction: A case report	0	1	0	13	1	N	4	0.114286	1	OT, PT	1	1	68		Keating JC Jr, McCarron K, James J, Gruenberg J, Lonczak RS	J Manipulative Physiol Ther	Keating JC jr	J Manipulative Physiol Ther	1985
Urolithiasis presenting as right flank pain: A case report	0	1	0	9	1	N	5	0.714286	1	MD (Radiology)	1	1	10		Chung C, Stern PJ, Dufton J	J Can Chiropr Assoc	Chung C	J Can Chiropr Assoc	2013
Use of a multimodal conservative management protocol for the treatment of a patient with cervical radiculopathy	0	0	1	16	0	M	11	1.22222	0		1	1	20		Radpasand M	J Chiropr Med	Radpasand M	J Chiropr Med	2011
Use of cervical spine manipulation under anesthesia for management of cervical disk herniation, cervical radiculopathy, and associated cervicogenic headache syndrome	0	0	1	20	0	M	34	1.61905	0		1	1	68		Herzog J.	J Manipulative Physiol Ther. 1999 Mar-Apr;22(3):166-70. doi: 10.1016/S0161-4754(99)70131-4.	Herzog J	J Manipulative Physiol Ther	1999	1999-04-30			10.1016/S0161-4754(99)70131-4
Use of conservative and sport-specific management strategies for a baseball pitcher with persistent elbow pain	0	0	0	15	0	M	5	0.357143	0		1	1	20		Devitt BM	J Chiropr Med	Devitt BM	J Chiropr Med	2006
Use of conventional and alternative treatment strategies for a case of low back pain in a F/A-18 aviator	0	1	1	18	0	M	10	0.714286	1	MD (Flight surgeon, PT)	1	1	30		Green BN, Sims J, Allen R	Chiropr & Osteopat	Green BN,	Chiropr & Osteopat	2006
Use of magnetic resonance imaging in the decision-making process for lumbar intervertebral disc syndrome	0	0	1	14	0	M	2	0.0714286	0		1	1	68		Robinson GK.	J Manipulative Physiol Ther. 1992 Feb;15(2):129-32.	Robinson GK	J Manipulative Physiol Ther	1992	1992-02-01
Use of Mckenzie cervical protocol in the treatment of radicular neck pain in a machine operator	0	0	1	16	0	M	12	0.705882	0		1	1	10		Rathore S	J Can Chiropr Assoc	Rathore S	J Can Chiropr Assoc	2003
Use of post-isometric relaxation in the chiropractic management of a 55-year-old man with cervical radiculopathy	0	0	1	15	0	M	16	2	0		1	1	10		Emary P	J Can Chiropr Assoc	Emary P	J Can Chiropr Assoc	2012
Uterine perforation and migration of an intrauterine contraceptive device in a 24-year-old patient seeking care for abdominal pain	0	0	0	18	0	N	4	0.444444	0		1	1	20		Barber M, Chalifour DS, Anderson MR	J Chiropr Med	Barber M	J Chiropr Med	2011
Utilization of Vascular Restriction Training in post-surgical knee rehabilitation: A case report and introduction to an under-reported training technique	0	1	0	19	1	M	25	2.77778	0		1	1	10		Lejkowski PM, Pajaczkowski JA	J Can Chiropr Assoc	Lejkowski PM	J Can Chiropr Assoc	2011
Varied clinical presentation of os odontoideum: A case report	0	1	1	9	1	Q	1	0.166667	0		1	1	10		Chrobak K, Larson R, Stern PJ	J Can Chiropr Assoc	Chrobak K	J Can Chiropr Assoc	2014
Vascular complication involving the conus medullaris or cauda equina after vertebral manipulation for an L4-L5 disk herniation	0	0	1	17	0	Q	32	1.45455	0		0	0	77		Balblanc JC, Pretot C, Ziegler F.	Rev Rhum Engl Ed. 1998 Apr;65(4):279-82.	Balblanc JC	Rev Rhum Engl Ed	1998	1998-05-26
Vascular Ultrasound Measurements After Atlas Orthogonal Chiropractic Care in a Patient With Bow Hunter Syndrome	0	0	1	15	0	I	0	0	0		1	1	20		Rectenwald RJ, DeSimone CM, Sweat RW.	J Chiropr Med. 2018 Dec;17(4):231-236. doi: 10.1016/j.jcm.2018.07.002. Epub 2019 Jan 12.	Rectenwald RJ	J Chiropr Med	2018	2019-03-09	PMC6391231		10.1016/j.jcm.2018.07.002
Vectored upper cervical manipulation for chronic sleep bruxism, headache, and cervical spine pain in a child	1	0	1	16	0	G	35	2.05882	0		1	1	68		Knutson GA	J Manipulative Physiol Ther	Knutson GA	J Manipulative Physiol Ther	2003
Vertebral and carotid artery dissection following chiropractic cervical manipulation	0	0	1	9	0	I	46	2.19048	0		0	0	58		Parenti G, Orlandi G, Bianchi M, Renna M, Martini A, Murri L.	Neurosurg Rev. 1999 Oct;22(2-3):127-9. doi: 10.1007/s101430050046.	Parenti G	Neurosurg Rev	1999	1999-11-05			10.1007/s101430050046
Vertebral artery dissection	0	0	1	3	0	I	40	1.73913	0		0	0	117		Showalter W, Esekogwu V, Newton KI, Henderson SO.	Acad Emerg Med. 1997 Oct;4(10):991-5. doi: 10.1111/j.1553-2712.1997.tb03666.x.	Showalter W	Acad Emerg Med	1997	1997-10-23			10.1111/j.1553-2712.1997.tb03666.x
Vertebral artery dissection after a chiropractor neck manipulation	0	0	1	8	0	I	15	3	0		0	0	6		Jones J, Jones C, Nugent K.	Proc (Bayl Univ Med Cent). 2015 Jan;28(1):88-90. doi: 10.1080/08998280.2015.11929202.	Jones J	Proc (Bayl Univ Med Cent)	2015	2015-01-02	PMC4264725		10.1080/08998280.2015.11929202
Vertebral artery dissection and cerebellar infarction following chiropractic manipulation	0	0	1	9	0	I	54	3.85714	0		0	0	77		Chen WL, Chern CH, Wu YL, Lee CH.	Emerg Med J. 2006 Jan;23(1):e1. doi: 10.1136/emj.2004.015636.	Chen WL	Emerg Med J	2006	2005-12-24	PMC2564146		10.1136/emj.2004.015636
Vertebral artery dissection and pontine infarct after chiropractic manipulation	0	0	1	9	0	I	27	1.42105	0		0	0	82		Siegel D, Neiders T.	Am J Emerg Med. 2001 Mar;19(2):171-2. doi: 10.1053/ajem.2001.21351.	Siegel D	Am J Emerg Med	2001	2001-03-10			10.1053/ajem.2001.21351
Vertebral artery dissection caused by chiropractic manipulation	0	0	1	7	0	I	15	0.517241	0		0	0	186		Nakamura CT, Lau JM, Polk NO, Popper JS.	J Vasc Surg. 1991 Jul;14(1):122-4. doi: 10.1016/0741-5214(91)70095-o.	Nakamura CT	J Vasc Surg	1991	1991-07-01			10.1016/0741-5214(91)70095-o
Vertebral artery dissection complicated by cervical manipulation: a case report	0	1	1	10	1	I	12	0.48	0		0	0		37	Wang JL, Lin JJ, Lin JC, Lie CC, Shih TP, Tsao WL.	Zhonghua Yi Xue Za Zhi (Taipei). 1995 Jun;55(6):496-500.	Wang JL	Zhonghua Yi Xue Za Zhi (Taipei)	1995	1995-06-01
Vertebral artery dissection diagnosed with CT	0	0	1	6	0	I	23	0.92	0		0	2	170		Soper JR, Parker GD, Hallinan JM.	AJNR Am J Neuroradiol. 1995 Apr;16(4 Suppl):952-4.	Soper JR	AJNR Am J Neuroradiol	1995	1995-04-01
Vertebral artery dissection following chiropractic manipulation	0	0	1	6	0	I	7	0.318182	0		0	0	82		Cortazzo JM, Tom KB.	Am J Emerg Med. 1998 Oct;16(6):619-20. doi: 10.1016/s0735-6757(98)90236-4.	Cortazzo JM	Am J Emerg Med	1998	1998-10-24			10.1016/s0735-6757(98)90236-4
Vertebral artery dissection in evolution found during chiropractic examination	0	0	1	9	0	I	5	1	1	MD (Radiology)	1	5	22		Futch D, Schneider MJ, Murphy D, Grayev A.	BMJ Case Rep. 2015 Nov 12;2015:bcr2015212568. doi: 10.1136/bcr-2015-212568.	Futch D	BMJ Case Rep	2015	2015-11-14	PMC4654207		10.1136/bcr-2015-212568
Vertebral artery injuries following chiropractic cervical spine manipulation--case reports	0	1	1	9	0	I	50	1.66667	0		0	0	63		Raskind R, North CM.	Angiology. 1990 Jun;41(6):445-52. doi: 10.1177/000331979004100605.	Raskind R	Angiology	1990	1990-06-01			10.1177/000331979004100605
Vertebral artery injury presenting with signs of middle cerebral artery occlusion. A case report	0	1	1	14	0	I	3	0.12	0		0	0	63		Sternbach G, Cohen M, Goldschmid D.	Angiology. 1995 Sep;46(9):843-6. doi: 10.1177/000331979504600912.	Sternbach G	Angiology	1995	1995-09-01			10.1177/000331979504600912
Vertebral artery occlusion following manipulation of the neck	0	0	1	8	0	I	56	1.33333	0		0	0	48		Parkin PJ, Wallis WE, Wilson JL.	N Z Med J. 1978 Dec 13;88(625):441-3.	Parkin PJ	N Z Med J	1978	1978-12-13
Vertebral artery occlusion following neck trauma: report of two cases	0	1	1	10	1	I	4	0.235294	0		0	0	20		Urakawa M, Ueda Y, Yasuda H, Yamashita T.	No To Shinkei. 2003 Feb;55(2):141-5.	Urakawa M	No To Shinkei	2003	2003-04-11
Vertebral osteomyelitis as another cause of low back pain: case report	0	1	1	11	1	M	0	0	0		1	1	68		Huslig EL.	J Manipulative Physiol Ther. 1984 Sep;7(3):175-8.	Huslig EL	J Manipulative Physiol Ther	1984	1984-09-01
Vertebral osteomyelitis following manipulation of spondylitic necks--a possible risk	0	0	1	9	0	M	14	0.5	0		0	0	104		Lewis M, Grundy D.	Paraplegia. 1992 Nov;30(11):788-90. doi: 10.1038/sc.1992.151.	Lewis M	Paraplegia	1992	1992-11-01			10.1038/sc.1992.151
Vertebral osteomyelitis: a case report of a patient presenting with acute low back pain	0	1	1	14	1	M	5	0.333333	0		1	1	68		Ursprung WM, Kettner NW, Boesch R.	J Manipulative Physiol Ther. 2005 Nov-Dec;28(9):713-8. doi: 10.1016/j.jmpt.2005.09.011.	Ursprung WM	J Manipulative Physiol Ther	2005	2005-12-06			10.1016/j.jmpt.2005.09.011
Vertebral-basilar distribution infarction following chiropractic cervical manipulation	0	0	1	7	0	I	189	4.725	0		0	0	171		Krueger BR, Okazaki H.	Mayo Clin Proc. 1980 May;55(5):322-32.	Krueger BR	Mayo Clin Proc	1980	1980-05-01
Vertebrobasilar injuries following cervical manipulation	0	0	1	5	0	I	161	4.025	0		0	0	654		Schellhas KP, Latchaw RE, Wendling LR, Gold LH.	JAMA. 1980 Sep 26;244(13):1450-3.	Schellhas KP	JAMA	1980	1980-09-26
Vertebrobasilar ischemia and spinal manipulation	0	0	1	5	0	I	17	1	0		1	1	68		Jensen TW.	J Manipulative Physiol Ther. 2003 Sep;26(7):443-7. doi: 10.1016/S0161-4754(03)00011-3.	Jensen TW	J Manipulative Physiol Ther	2003	2003-09-17			10.1016/S0161-4754(03)00011-3
Vertigo as manifestation of vertebral artery dissection after chiropractic neck manipulations	0	0	1	11	0	I	32	1.18519	0		0	0	42		Vibert D, Rohr-Le Floch J, Gauthier G.	ORL J Otorhinolaryngol Relat Spec. 1993 May-Jun;55(3):140-2. doi: 10.1159/000276405.	Vibert D	ORL J Otorhinolaryngol Relat Spec	1993	1993-05-01			10.1159/000276405
Vertigo, tinnitus, and hearing loss in the geriatric patient	0	0	0	9	0	H6	53	2.65	0		1	1	68		Kessinger RC, Boneva DV.	J Manipulative Physiol Ther. 2000 Jun;23(5):352-62.	Kessinger RC	J Manipulative Physiol Ther	2000	2000-06-23
Vestibular migraine: objective diagnostic criteria	0	0	0	5	1	G	11	0.647059	0		1	0	69		Di Duro JO.	Neurol Sci. 2003 Jun;24(2):80-1. doi: 10.1007/s100720300077.	Di Duro JO	Neurol Sci	2003	2003-06-27			10.1007/s100720300077
Video Nystagmography to Monitor Treatment in Mild Traumatic Brain Injury: A Case Report	0	1	1	13	1	G	0	0	1	LMT	1	4	12		Swingen LA, Goldsmith R, Boothby J, McDermott T, Kleibel C.	Integr Med (Encinitas). 2017 Apr;16(2):46-52.	Swingen LA	Integr Med (Encinitas)	2017	2019-03-19	PMC6413644
Visual field loss resulting from cervical chiropractic manipulation	0	0	1	8	0	I	21	0.913043	1	MD (Ophthalmology)	0	0	179		Donzis PB, Factor JS.	Am J Ophthalmol. 1997 Jun;123(6):851-2. doi: 10.1016/s0002-9394(14)71144-4.	Donzis PB	Am J Ophthalmol	1997	1997-06-01			10.1016/s0002-9394(14)71144-4
Walking Gait Before and After Chiropractic Care Following Fifth Metatarsal Fractures: A Single Case Kinetic and Kinematic Study	0	1	0	18	1	S	0	0	0		1	1	20		Russell BS, Hoiriis KT, Hosek RS.	J Chiropr Med. 2018 Jun;17(2):106-116. doi: 10.1016/j.jcm.2018.02.002. Epub 2018 Jun 14.	Russell BS	J Chiropr Med	2018	2018-09-01	PMC6112067		10.1016/j.jcm.2018.02.002
Wallenberg's syndrome due to vertebral artery dissection following minimal neck injury--report of two cases	0	1	1	14	0	I	9	0.321429	0		0	0	19		Shimizu J, Nakagawa Y, Fuji Y, Nakase H, Mannen T.	Rinsho Shinkeigaku. 1992 Apr;32(4):430-5.	Shimizu J	Rinsho Shinkeigaku	1992	1992-04-01
Wallenberg's syndrome following neck manipulation	0	0	1	5	0	I	149	4.96667	0		0	0	351		Frumkin LR, Baloh RW.	Neurology. 1990 Apr;40(4):611-5. doi: 10.1212/wnl.40.4.611.	Frumkin LR	Neurology	1990	1990-04-01			10.1212/wnl.40.4.611
Wallenberg's syndrome secondary to dissection of the vertebral artery caused by chiropractic manipulation	0	0	1	13	0	I	12	0.705882	0		0	0	44		Menéndez-González M, GarcÃ­a C, SuÃ¡rez E, FernÃ¡ndez-DÃ­az D, BlÃ¡zquez-Menes B.	Rev Neurol. 2003 Nov 1-15;37(9):837-9.	MenÃ©ndez-GonzÃ¡lez M	Rev Neurol	2003	2003-11-08
What is the pain source? A case report of a patient with low back pain and bilateral hip osteonecrosis	0	1	1	19	0	M	5	1	0		1	1	10		Minkalis AL, Vining RD.	J Can Chiropr Assoc. 2015 Sep;59(3):300-10.	Minkalis AL	J Can Chiropr Assoc	2015	2015-10-27	PMC4593036
Why I would not recommend complementary or alternative therapies: a physician's perspective	0	0	1	12	1	A	29	1.38095	0		0	0	84		Kramer N.	Rheum Dis Clin North Am. 1999 Nov;25(4):833-43, vii. doi: 10.1016/s0889-857x(05)70104-6.	Kramer N	Rheum Dis Clin North Am	1999	1999-11-26			10.1016/s0889-857x(05)70104-6
Xiphodynia: A diagnostic conundrum	0	0	1	4	1	M	17	1.30769	0		1	1	30		Simpson JK, Hawken E	Chiropr & Osteopat	Simpson JK	Chiropr & Osteopat	2007
X-ray X-cerpt. Secondary Metastatic Focus	0	0	0	5	0	C	0	0	0		1	1	10		Thurlow RD	J Can Chiropr Assoc	Thurlow RD	J Can Chiropr Assoc	1986

## Sheet: Excluded
Author	Year	Title	Reason	Reason excluded
Bauman	2018	Melanoma in situ: A case report from the patient’s perspective	Not directly related to chiropractic	95
Bauman	2016	Nonfunctioning pituitary macroadenoma: A case report from the patient perspective	Not directly related to chiropractic	95
Behnam	2014	The use of dry needling and myofascial meridians in a case of plantar fasciitis	Not directly related to chiropractic	95
Bermudez	2014	Metastatic testicular cancer presenting as lower back pain in a pilot	Not directly related to chiropractic	95
Bilir	2006	Cauda equina syndrome after epidural steroid injection: a case report	Not directly related to chiropractic	95
Bruin DB	2014	Musculoskeletal management of a patient with a history of chronic ankle sprains: Identifying rupture of peroneal longus with diagnostic ultrasonography	Not directly related to chiropractic	95
Cagnie	2005	A case of abnormal findings in the course of the vertebral artery associated with an ossified hyoid apparatus. a contraindication for manipulation of the cervical spine?	Not directly related to chiropractic	95
Caputo	1997	Schwannoma of the cauda equina	Not directly related to chiropractic	95
Carstensen	2011	SPECT/CT imaging of the lumbar spine in chronic low back pain: A case report	Not directly related to chiropractic	95
Choi	2016	Extracranial vertebral artery rupture likely secondary to "cupping therapy" superimposed on spontaneous dissection	Not directly related to chiropractic	95
Christensen	2003	Is cervical spinal manipulation dangerous?	Not directly related to chiropractic	95
Cihangiroglu	2002	Iatrogenic vertebral artery pseudoaneurysm: US, CT and MRI findings	Not directly related to chiropractic	95
Constantoyannis	2002	Intermittent cervical traction for cervical radiculopathy caused by large-volume herniated disks	Not directly related to chiropractic	95
Cristea	2016	Spontaneous vertebral artery dissection with multiple supratentorial and infratentorial acute infarcts in the posterior circulation Case report	Not directly related to chiropractic	95
Cunningham	2016	Benign sacrococcygeal teratoma incidentally found on routine scoliosis radiographs in a 12-year-old female: a case report	Not directly related to chiropractic	95
Duval	1998	Acute traumatic stroke: a case of bow hunter's stroke in a child	Not directly related to chiropractic	95
Ergun	2007	Acute Spinal Cord Compression From an Extraosseous Vertebral Hemangioma With Hemorrhagic Components: A Case Report	Not directly related to chiropractic	95
Fernández-de-las-Peñas	2007	Changes in neck pain and active range of motion after a single thoracic spine manipulation in subjects presenting with mechanical neck pain: a case series	Not directly related to chiropractic	95
Ferrari	2012	Clinical presentation and physiotherapy treatment of 4 patients with low back pain and isthmic spondylolisthesis	Not directly related to chiropractic	95
Fritz	2016	Deconstructing Chronic Low Back Pain in the Older Adult—Step by Step Evidence and ExpertBased Recommendations for Evaluation and Treatment. Part VI: Lumbar Spinal Stenosis	Not directly related to chiropractic	95
Fusco	2018	Ultrasound-guided dry needling treatment of myofascial trigger points for piriformis syndrome management: A case series	Not directly related to chiropractic	95
Garg	2019	Home care network traction for a patient with neck pain and cervical radiculopathy symptoms: A case report	Not directly related to chiropractic	95
Ghaly	1999	Supraclavicular glomus tumor, 20 year history of undiagnosed shoulder pain: a case report	Not directly related to chiropractic	95
Gialanella	2013	Low back pain radiating to the leg: an atypical cause	Not directly related to chiropractic	95
Gilbert	2008	Repeat upright positional magnetic resonance imaging for diagnosis of disorders underlying chronic noncancer lumbar pain	Not directly related to chiropractic	95
Goh	2010	Forestier's disease presenting with dysphagia and dysphonia	Not directly related to chiropractic	95
González-Iglesias	2011	Multimodal management of lateral epicondylalgia in rock climbers: A prospective case series	Not directly related to chiropractic	95
Hashimoto	2007	[A case of Münchausen syndrome with recurrent bacteremia and PR3-ANCA positivity]	Not directly related to chiropractic	95
Jellema	2005	A chiropractor with headache and slurred speech	Not directly related to chiropractic	95
Keskin	2008	Fibular collateral ligament–biceps femoris calcific bursitis causing flexion contracture in the knee, external rotation in the leg, and equinus deformity in the ankle	Not directly related to chiropractic	95
Kiely	1995	Styloid chain ossification: report of a case with articulations	Not directly related to chiropractic	95
Kiernan	2010	Effects of manual therapy on craniofacial pain in patients with chronic rhinosinusitis: A case series	Not directly related to chiropractic	95
Kobesova	2000	A case of a pathogenic active scar	Not directly related to chiropractic	95
Kraft	2001	[Non-cerebrovascular complication in chirotherapy manipulation of the cervical vertebrae]	Not directly related to chiropractic	95
Lin	2010	Successful treatment of primary dysmenorrhea by collateral meridian acupressure therapy	Not directly related to chiropractic	95
May	2007	A case of a potential manipulation responder whose back pain resolved with flexion exercises	Not directly related to chiropractic	95
Mellick	2006	Clinical presentation, quantitative sensory testing, and therapy of 2 patients with fourth thoracic syndrome	Not directly related to chiropractic	95
Misra	2001	Consequences of neck manipulation performed by a non-professional	Not directly related to chiropractic	95
Murthy	1988	Aneurysm of the cervical internal carotid artery following chiropractic manipulation (barber manipulation)	Not directly related to chiropractic	95
Nakajima	2017	Clinical validation of pain management manipulative therapy for knee osteoarthritis with the squeeze-hold technique: A case series	Not directly related to chiropractic	95
Nakao	2014	Distal embolic brain infarction due to racanalization of asymptomatic vertebral artery occlusion resulting from cervical spine injury: A case report	Not directly related to chiropractic	95
Nakao	2014	Late complication of surgically treated atlantoaxial instability: Occipital bone erosion induced by protruded fixed titanium rod: A case report	Not directly related to chiropractic	95
Nakao	2013	Two-level traumatic lateral lumbar fracture and dislocation in a heavy equipment operator: A case report	Not directly related to chiropractic	95
Nourbakhsh	2009	A noncontiguous 2-level spinal injury in a young female driver due to a 3-point seat belt restraint	Not directly related to chiropractic	95
Nourbakhsh	2008	Bilateral isthmic l3 spondylolisthesis in an adult female	Not directly related to chiropractic	95
Nourbakhsh	2009	Spontaneous cervical epidural hematoma masquerading as an abscess on magnetic resonance imaging scan	Not directly related to chiropractic	95
Oakes	2004	An isolated long thoracic nerve injury in a Navy Airman	Not directly related to chiropractic	95
Olinger	2010	Unique form of the infrequent extensor carpi radialis accessorius muscle observed bilaterally	Not directly related to chiropractic	95
Ormos	2009	Reduction in high blood tumor necrosis factor-&#225; levels after manipulative therapy in 2 cervicogenic headache patients	Not directly related to chiropractic	95
Osguthorpe	1985	Carotid arteriospasm	Not directly related to chiropractic	95
Ozdemir	2007	Acute intracranial subdural hematoma after epidural steroid injection: a case report	Not directly related to chiropractic	95
Parikh	2009	Fractionated radiosurgical management of intramedullary spinal cord metastasis: A case report and review of the literature	Not directly related to chiropractic	95
Piper	2013	Addressing the risk factors and prevention of Sudden Cardiac Death in young athletes: A case report	Not directly related to chiropractic	95
Prakash	2019	Barber's neck manipulation causing bilateral diaphragmatic paralysis and type-2 respiratory failure	Not directly related to chiropractic	95
Rabkin	2011	Vertebral artery dissection after iatrogenic cervical subcutaneous emphysema	Not directly related to chiropractic	95
Rose	2011	"Ostrich sign" indicates bilateral vertebral artery dissection	Not directly related to chiropractic	95
Roubal	2008	Translational manipulation after failed arthroscopic capsular release for recalcitrant adhesive capsulitis: A case report	Not directly related to chiropractic	95
Saa	2019	A Case of Overlooked Popliteal Artery Entrapment Syndrome	Not directly related to chiropractic	95
Saleh	2015	Onset of frozen shoulder following pneumococcal and influenza vaccinations	Not directly related to chiropractic	95
Sanchez	2017	Conservative management of possible meniscal derangement using the Mulligan concept: A case report	Not directly related to chiropractic	95
Santamato	2010	Effectiveness of botulinum toxin type A treatment of neck pain related to nocturnal bruxism: A case report	Not directly related to chiropractic	95
Santos	2016	Combination of hip strengthening and manipulative therapy for the treatment of plantar fasciitis: A case report	Not directly related to chiropractic	95
Scoville	1979	Motor tics of the head and neck: surgical approaches and their complications	Not directly related to chiropractic	95
Shrum	2001	Sinusitis in children: the importance of diagnosis and treatment	Not directly related to chiropractic	95
Sperry	1990	Inadvertent clavicular fractures caused by "chiropractic" manipulations in an infant: an unusual form of pseudoabuse	Not directly related to chiropractic	95
Stamboulis	2011	Spontaneous internal carotid artery dissection: an uncommon cause of recurrent postpartum headache	Not directly related to chiropractic	95
Stathis	2012	Paracondylar process, a rare normal variant: the value of MRI in the diagnosis	Not directly related to chiropractic	95
Stevenson	2016	Using the MyoKinesthetic system to treat bilateral chronic knee pain: A case study	Not directly related to chiropractic	95
Sun	1998	Paraspinal muscle abscess after Chinese Kong Fu practitioner manipulation--a case report	Not directly related to chiropractic	95
Swanenburg	2020	Exergaming With Integrated Head Turn Tasks Improves Compensatory Saccade Pattern in Some Patients With Chronic Peripheral Unilateral Vestibular Hypofunction	Not directly related to chiropractic	95
Taliaferro	2019	Cash-Based Stem-Cell Clinics: The Modern Day Snake Oil Salesman? A Report of Two Cases of Patients Harmed by Intra-articular Stem Cell Injections	Not directly related to chiropractic	95
Travan	2011	Bilateral arcuate foramen associated with partial defect of the posterior arch of the atlas in a medieval skeleton: case report and review of the literature. Looking backward to go forward	Not directly related to chiropractic	95
Vanichkulbodee	2019	Massage-induced spinal epidural hematoma presenting with delayed paraplegia	Not directly related to chiropractic	95
Villafañe	2012	Botulinum toxin type A combined with cervical spine manual therapy for masseteric hypertrophy in a patient with Alzheimer-type dementia: A case report	Not directly related to chiropractic	95
Villafañe	2013	Botulinum toxin type A combined with neurodynamic mobilization for lower limb spasticity: A case report	Not directly related to chiropractic	95
Villafañe	2012	Botulinum toxin type A combined with neurodynamic mobilization for upper limb spasticity after stroke: A case report [case report]	Not directly related to chiropractic	95
Villafañe	2012	Effects of passive upper extremity joint mobilization on pain sensitivity and function in participants with secondary carpometacarpal osteoarthritis: A case series	Not directly related to chiropractic	95
Villafañe	2013	Villafañe JH, Langford D, Alguacil-Diego IM, Fernández-Carnero J	Not directly related to chiropractic	95
Villafañe JH	2012	Manipulative and rehabilitative therapy as a treatment of idiopathic scoliosis wihtout psychological sequelae: A case report	Not directly related to chiropractic	95
Villafañe JH	2013	Manual therapy and neurodynamic mobilization in a patient with peroneal nerve paralysis: A case report	Not directly related to chiropractic	95
Wienke	1992	[Explaining of risks in novocaine treatment]	Not directly related to chiropractic	95
Williamson	1985	Consequences for the family in chronic illness	Not directly related to chiropractic	95
Yeh	2008	Shoulder tip pain after laparoscopic surgery analgesia by collateral meridian acupressure (shiatsu) therapy: A report of 2 cases	Not directly related to chiropractic	95
Frisch	1981	[Therapeutic technics for the cervical spine]	Not directly related to chiropractic	95
Thomas	1985	Chiropractic revisited	Not directly related to chiropractic	95
Schmitt	1978	[Manual therapy in the region of the cervical spine. Manual therapy of the cervical spine and its dangers: ruptures and occlusions of the vertebral artery]	Not directly related to chiropractic	95
Anandkumar	2017	Effect of dry needling on myofascial pain syndrome of the quadratus femoris: A case report	Not directly related to chiropractic	95
Weihmayr	1999	[The patient with back pain and the family physician. Problem solving with simple methods]	Not directly related to chiropractic	95
Piedmont	1998	Patient finds success combining traditional and complementary therapies	Not directly related to chiropractic	95
Briganti	2004	An Unusual Case of Vertebral Arteriovenous Fistula Treated with Electrodetachable Coil Embolization	Not directly related to chiropractic	95
Frisoni	1991	Vertebrobasilar ischemia after neck motion	Not directly related to chiropractic	95
Carmody	1987	Basilar artery occlusion following chiropractic cervical manipulation	Not directly related to chiropractic	95
Chen	1987	Brainstem stroke induced by chiropractic neck manipulation--a case report	Not directly related to chiropractic	95
Hamann	1993	Cervicocephalic artery dissections due to chiropractic manipulations	Not directly related to chiropractic	95
Beck	2003	Intracranial hypotension after chiropractic manipulation of the cervical spine	Not directly related to chiropractic	95
Lisi	2006	Chiropractic spinal manipulation for low back pain of pregnancy: a retrospective case series	>5 patients	69
Albano	2017	Innovative application of Cox Flexion Distraction Decompression to the knee: A retrospective case series	>5 patients	69
Albuquerque	2011	Craniocervical arterial dissections as sequelae of chiropractic manipulation: patterns of injury and management	>5 patients	69
Aspegren D	2009	Functional scores and subjective responses of injured workers with back or neck pain treated with chiropractic care in an integrative program: A retrospective analysis of 100 cases	>5 patients	69
Balliett	2011	Effects of tea combined with high-protein meal replacement shakes on anthropometric measurements, lipid profiles, cellular biochemistry, neurochemistry, and microbial metabolism: A prospective observational study	>5 patients	69
Bassano	2001	Posttraumatic osteolysis of the distal clavicle: analysis of 7 cases and a review of the literature	>5 patients	69
Brody	2017	Analysis of patient outcomes using the MyoKinesthetic System for the treatment of low back pain: A case series	>5 patients	69
Burke	2014	Feasibility of using the Patient-Reported Outcomes Measurement Information System [PROMIS] in academic health centers: Case series design on pain reduction after chiropractic care	>5 patients	69
Callahan	2013	Changes in weight loss and lipid profiles after a dietary purification program: A prospective case series	>5 patients	69
Coleman	2003	Lateral cervical curve changes in patients receiving chiropractic care after a motor vehicle collision: a retrospective case series	>5 patients	69
Cox	2016	Neck pain in children: A retrospective case series	>5 patients	69
Cuthbert	2012	Conservative chiropractic management of urinary incontinence using applied kinesiology: A retrospective case-series report	>5 patients	69
Cuthbert	2009	Developmental delay syndromes: Psychometric testing before and after chiropractic treatment of 157 children	>5 patients	69
da Silva-Oolup	2020	A case-series of patients with musculoskeletal conditions in an underserved community in Moca, Dominican Republic	>5 patients	69
DeVocht	2003	Chiropractic treatment of temporomandibular disorders using the activator adjusting instrument: a prospective case series	>5 patients	69
Di Duro	2006	Improvement in hearing after chiropractic care: A case series	>5 patients	69
Diakow	1992	Differentiation of active and latent trigger points by thermography	>5 patients	69
Dishman	2008	Spinal manipulation postepidural injection for lumbar and cervical radiculopathy: a retrospective case series	>5 patients	69
Dougherty	2011	Spinal manipulative therapy for elderly patients with chronic obstructive pulmonary disease: A case series	>5 patients	69
Drolet	2010	Chiropractic management of patients post-disc arthroplasty: Eight case reports	>5 patients	69
Feinberg	2009	Resolution of cavitational osteonecrosis through NeuroModulation Technique, a novel form of intention-based therapy: a clinical case study	>5 patients	69
Gudavalli	2016	Chiropractic distraction spinal manipulation on postsurgical continued low back and radicular pain patients: A retrospective case series	>5 patients	69
Haldeman	1993	The precipitation or aggravation of musculoskeletal pain in patients receiving spinal manipulative therapy	>5 patients	69
Hayden	2004	The cost-effectiveness of a back education program for firefighters: A case study	>5 patients	69
Holtzman	2008	Prospective case series on the effects of lumbosacral manipulation on dysmenorrhea	>5 patients	69
Hviid	2009	Retropharyngeal tendinitis may be more common than we think: a report on 45 cases seen in Danish chiropractic clinics	>5 patients	69
Hviid	2009	Retropharyngeal tendinitis may be more common than we think: A report on 45 cases seen in Danish chiropractic clinics	>5 patients	69
Jamison	2002	Self-care: An Australian case study of chiropractic patients	>5 patients	69
Jensen	2011	The use of Neuro Emotional Technique with competitive rowers: A case series	>5 patients	69
Johnson	1993	Use of histomorphometry in the assessment of fatal vertebral artery dissection	>5 patients	69
Kachmar	2016	Changes in muscle spasticity in patients with cerebral palsy after spinal manipulation: Case series	>5 patients	69
Kaufman	2010	Effects of a manual medicine treatment procedures on nitric oxide release in 23 healthy adults	>5 patients	69
Kruse	2011	Chiropractic management of postsurgical lumbar spine pain: A retrospective study of 32 cases	>5 patients	69
Lavigne	2012	Ultrasound as a treatment of mammary blocked duct among 25 postpartum lactating women: A retrospective case series	>5 patients	69
Leboeuf-Yde	1996	The risk of over-reporting spinal manipulative therapy-induced injuries: a description of some cases that failed to burden the statistics	>5 patients	69
Looney	2011	Graston instrument soft tissue mobilization and home stretching for the management of plantar heel pain: A case series	>5 patients	69
Marchand	2009	Diagnosis and chiropractic treatment of infant headache based on behavioral presentation and physical findings: A retrospective series of 13 cases	>5 patients	69
Mestan	2001	Posttraumatic osteolysis of the distal clavicle: analysis of 7 cases and a review of the literature)	>5 patients	69
Miller	2009	Contribution of chiropractic therapy to resolving suboptimal breastfeeding: A case series of 114 infants	>5 patients	69
Mootz	1994	Chiropractic treatment of chronic episodic tension type headache in male subjects: A case series analysis [case report]	>5 patients	69
Morningstar	2011	Outcomes for adult scoliosis patients receiving chiropractic rehabilitation: A 24-month retrospective analysis	>5 patients	69
Murphy	2012	Chiropractic management of frozen shoulder syndrome using a novel technique: A retrospective case series of 50 patients	>5 patients	69
Oakley	2018	The CBP® mirror image® approach to reducing thoracic hyperkyphosis: a retrospective case series of 10 patients	>5 patients	69
Oskay	2010	Neurodynamic mobilization in the conservative treatment of cubital tunnel syndrome: Long-term follow-up of 7 cases	>5 patients	69
Paravicini	2018	Manipulation Under Anesthesia in Infants With Arthrogenic Newborn Torticollis: A Retrospective Case Series	>5 patients	69
Paravicini	2018	Manipulation under anesthesia in infants with arthrogenic newborn torticollis: A retrospective case series	>5 patients	69
Pavia	2015	Chiropractic treatment of temporomandibular dysfunction: A retrospective case series	>5 patients	69
Peterson	2012	A case series evaluating the accuracy of manual muscle testing for predicting fetal sex [case report]	>5 patients	69
Powell JP	2008	A nutritional program improved lipid profiles and weight in 28 chiropractic patients: a retrospective case series	>5 patients	69
Rochester	2009	Neck pain and disability outcomes following chiropractic upper cervical care: A retrospective case series	>5 patients	69
Russell	2016	Changes in quality of life in 7 older adult patients receiving Activator Methods Chiropractic Technique	>5 patients	69
Schreiber	2009	Demographic characteristics of 38 patients injured in motor vehicle accidents referred by chiropractors to physiatrists	>5 patients	69
Shane	2013	Sports chiropractic management of concussions using the Sport Concussion Assessment Tool 2 symptom scoring, serial examinations, and graded return to play protocol: a retrospective case series	>5 patients	69
Taber	2014	Manipulation under anesthesia for lumbopelvic pain: A retrospective review of 18 cases	>5 patients	69
Tepe	2006	A case series of reduced urinary incontinence in elderly patients following chiropractic manipulation	>5 patients	69
van Poecke	2009	Chiropractic treatment for primary nocturnal enuresis: A case series of 33 consecutive patients	>5 patients	69
Wurtz	1999	Delay in the diagnosis and treatment of primary bone sarcoma of the pelvis	>5 patients	69
Wyatt	2006	Conservative chiropractic management of recalcitrant foot pain after fasciotomy: a retrospective case review	>5 patients	69
Yu	2011	Upper cervical manipulation combined with mobilization for the treatment of atlantoaxial osteoarthritis: A report of 10 cases	>5 patients	69
Plaugher	1990	A retrospective consecutive case analysis of pretreatment and comparative static radiological parameters following chiropractic adjustments.	>5 patients	69
Tuchin	1998	The effect of chiropractic spinal manipulative therapy on salivary cortisol levels	>5 patients	69
Sajko	2013	Chiropractic management of benign paroxysmal positional vertigo using the epley maneuver: A case series	>5 patients	69
Leach	2010	Patients with symptoms and signs of stroke presenting to a rural chiropractic practice	>5 patients	69
Longmuir	1986	The hand-foot-uterus syndrome: A case study	>5 patients	69
Young	2003	Acute vertigo following cervical manipulation	>5 patients	69
Murphy	2006	Manipulation in the presence of cervical spinal cord compression: a case series	>5 patients	69
Sherman	1981	Abrupt change in head position and cerebral infarction	>5 patients	69
Cashley	2012	Chiropractic care of interstitial cystitis/painful bladder syndrome associated with pelvic lumbar spine dysfunction: A case series	>5 patients	69
Bianco	2019	Use of the Mulligan concept in the treatment of lateral ankle sprains in the active population: An exploratory prospective case series	>5 patients	69
Jones-Harris	2003	The evidence-based case report: a resource pack for chiropractors	Not a case report	46
Smith	2006	Intra-professional and inter-professional referral patterns of chiropractors	Not a case report	46
Gouveia	2009	Safety of chiropractic interventions: a systematic review	Not a case report	46
Leboeuf-Yde	1997	Side effects of chiropractic treatment: a prospective study	Not a case report	46
McHardy	2008	Chiropractic treatment of upper extremity conditions: a systematic review	Not a case report	46
Senstad	1996	Side-effects of chiropractic spinal manipulation: types frequency, discomfort and course	Not a case report	46
McHardy	2008	Chiropractic treatment of upper extremity conditions: a systematic review	Not a case report	46
Hawk	2007	Chiropractic care for nonmusculoskeletal conditions: a systematic review with implications for whole systems research	Not a case report	46
Aspegren	2006	Chiropractic treatment of a patient with progressive lumbar disk injury, spondylolisthesis, and spondyloptosis	Not a case report	46
Bakkum	2001	Chiropractic hospitals in America: a case study of the Bakkum Hospital (1936-1950)	Not a case report	46
Barta	2014	Coding ICD-10-PCS medical and surgical-related sections. Understanding osteopathic, other procedures, and chiropractic	Not a case report	46
Beaudry	2003	Motor vehicle accidents: the most common cause of traumatic vertebrobasilar ischemia	Not a case report	46
Bonello	1999	The design and presentation of a case study	Not a case report	46
Bronfman	1995	Independent medical examinations. IMEs affect case outcomes	Not a case report	46
Brunarski	2008	Moving toward virtual interdisciplinary teams and a multi-stakeholder approach in community-based return-to-work care	Not a case report	46
Carey	1996	Patterns of ordering diagnostic tests for patients with acute low back pain. The North Carolina Back Pain Project	Not a case report	46
Chawla	2017	Pubic Symphysis Diastasis: A Case Series and Literature Review	Not a case report	46
Cochran	1986	Locked-in syndrome	Not a case report	46
Colloca	2003	Comparison of dynamic posteroanterior spinal stiffness to plain film radiographic images of lumbar disk height	Not a case report	46
Draper	2008	Fleas, ruby and the power of chiropractic	Not a case report	46
Evans	2006	Modification of a local smoking ordinance; a case-report of chiropractic health advocacy	Not a case report	46
Fitz-Ritson	1984	Therapeutic traction: a review of neurological principles and clinical applications	Not a case report	46
Fowler	2006	Complementary and alternative therapies: the nurse's role	Not a case report	46
Haldeman	1992	Cauda equina syndrome in patients undergoing manipulation of the lumbar spine	Not a case report	46
Jamison	2002	A psychological profile of chiropractic patients: An Australian case study	Not a case report	46
Jamison	2003	Dietary diversity: a case study of fruit and vegetable consumption by chiropractic patients	Not a case report	46
Jamison	2003	Herbal and nutrient supplementation practices of chiropractic patients: an Australian case study	Not a case report	46
Jamison	1998	Informed consent: An Australian case study	Not a case report	46
Jamison	1996	Patient satisfaction. A case study of a South African teaching clinic	Not a case report	46
Jamison	2004	Prescribing wellness: a case study exploring the use of health information brochures	Not a case report	46
Keating	1985	Toward an experimental chiropractic: time-series designs	Not a case report	46
Kinash	1990	Essential blepharospasm: nursing update	Not a case report	46
Kruse	1992	Thermographic imaging of myofascial trigger points: a follow-up study	Not a case report	46
Lee	1997	Normal response to large posteroanterior lumbar loads - A case study approach	Not a case report	46
Mennell	1989	Myofascial trigger point pain	Not a case report	46
Minicozzi	2017	On-Site Chiropractic Care as an Employee Benefit: A Single-Location Case Study	Not a case report	46
Modde	1979	Malpractice is an inevitable result of chiropractic philosophy and training	Not a case report	46
Nansel	1990	Analysis of dynamic standing foot force patterns in a normal male subject by characterization of microvector weight transfer sequences	Not a case report	46
Ng	1999	Hair calcium and magnesium levels in patients with fibromyalgia: a case center study	Not a case report	46
Potter	1988	Are physicians' opinions about chiropractors changing?	Not a case report	46
Schneider	2000	Integration of complementary disciplines into the oncology clinic. Part IV. The chiropractor's role in pain management for oncology patients	Not a case report	46
Steinecke	1997	Writing an expert report	Not a case report	46
Winer	1983	Chiropractic referral by medical practitioners	Not a case report	46
Kogon	1988	Hills-Sachs lesion — a complication of glenohumeral joint dislocation	Not a case report	46
Sullivan	1987	An algorithm for the management of scoliosis	Not a case report	46
Meyer	1989	Chondromalacia patellae	Not a case report	46
Cowin	2002	Hearing loss, otalgia and neck pain: a case report on long-term chiropractic care that helped to improve quality of life	Not PubMed-Indexed	14
Will	2005	A conservative approach to shoulder impingement syndrome and rotator cuff disease: A case report	Not PubMed-Indexed	14
Jarosz	2010	Chiropractic treatment of chronic patellar tendinopathy in a professional basketball player: a case report	Not PubMed-Indexed	14
Calland	1998	Reflex sympathetic dystrophy in chiropractic practice: a case report	Not PubMed-Indexed	14
Pederick	2005	Cranial and other chiropractic adjustments in the conservative treatment of chronic trigeminal neuralgia: a case report	Not PubMed-Indexed	14
Pollard	1999	Management of hamstring injury: a review and case report	Not PubMed-Indexed	14
Saunders	2004	Chiropractic treatment of otitis media with effusion: a case report and literature review of the epidemiological risk factors that predispose towards the condition and that …	Not PubMed-Indexed	14
Hein	1999	Some effects of chiropractic manipulation on reflux oesophagitis: a case report	Not PubMed-Indexed	14
Holder	2012	Subluxation based chiropractic care in the management of cocaine addiction: a case report	Not PubMed-Indexed	14
Kuperus	2011	Chiropractic care of infant with down syndrome: a case report	Not PubMed-Indexed	14
Jarosz	2010	The effect on a racewalker's sports performance with chiropractic treatment: a case report	Not PubMed-Indexed	14
Rowell	2001	Intussusception in chiropractic practice: a case report	Not PubMed-Indexed	14
Szynkowicz	2020	Chiropractic Care of a Patient With Complex Regional Pain Syndrome Type 1 (CRPS-1): A Case Report	Not PubMed-Indexed	14
Tracy	2020	Early-Application Extracorporeal Shockwave Therapy for Plantar Fasciitis in a Chiropractic Clinic: A Case Report	Not PubMed-Indexed	14
Gadomski	1997	The association between visual incompetence and spinal derangement: an instructive case history	Comment or erratum	7
Hubka	1997	Rotary manipulation for cervical radiculopathy: observations on the importance of the direction of the thrust	Comment or erratum	7
Keating	1991	Commentary: belief in science and medicine	Comment or erratum	7
Kenny	1991	Bronchogenic carcinoma presenting as neuromusculoskeletal pain	Comment or erratum	7
Murphy	2002	Clinical considerations in the chiropractic management of the patient with Marfan syndrome	Comment or erratum	7
Napoli	1994	Multicentric reticulohistiocytosis (lipoid dermatoarthritis)	Comment or erratum	7
Plaugher	1993	Compression fractures in patients undergoing spinal manipulative therapy)	Comment or erratum	7
Draper	1979	Chiropractors	Missing data	7
None listed	1995	Res ipsa loquitur not applicable: PMID 7660296	Missing data	7
Jensen	2010	A mind-body approach for precompetitive anxiety in power-lifters: 2 case studies	Missing data	7
Knutson	1999	Possible manifestation of temporomandibular joint dysfunction on chiropractic cervical X-ray studies	Missing data	7
Rothbart	2013	Prescriptive proprioceptive insoles and dental orthotics change the frontal plane position of the atlas (C1), mastoid, malar, temporal, and sphenoid bones: a preliminary study	Missing data	7
Duquette	2016	The use of spinal manipulation to treat an acute on field athletic injury: A case report	Missing data	7
Diakow	1988	Thermographic imaging of myofascial trigger points	Missing data	7
Pick	1994	A preliminary single case magnetic resonance imaging investigation into maxillary frontal-parietal manipulation and its short-term effect upon the intercranial structures of an adult human brain	Asymptomatic volunteer	4
Hart	2012	Using basic statistics on the individual patient's own numeric data	Asymptomatic volunteer	4
Hart	2011	Standard deviation analysis of the mastoid fossa temperature differential reading: A potential model for objective chiropractic assessment	Asymptomatic volunteer	4
Oklobdzija	1989	Anabolic steroids and the athlete: A case study	Asymptomatic volunteer	4
Afsharpour	2016	An anatomical study of arcuate foramen and its clinical implications: A case report	Cadaver case report	4
Battaglia	2012	Co-presentation of unilateral femoral and bilateral sciatic nerve variants in one cadaver: A case report with clinical implications [case report]	Cadaver case report	4
Sirasanagandla	2014	Duplicated right crus of the diaphragm: A cadaveric case report	Cadaver case report	4
Paton	2020	Cervical Rib Synostosis to the First Rib: A Rare Anatomic Variation	Cadaver case report	4
Cooper	2019	Spinal epidural hematoma in a patient on chronic anticoagulation therapy performing self-neck manipulation: a case report	Described self-manipulation of spine	4
Johnson	1993	Cervical self-manipulation and stroke	Described self-manipulation of spine	4
Mosby	2011	Vertebral artery dissection in a patient practicing self-manipulation of the neck [case report]	Described self-manipulation of spine	4
Mukherjee	2015	Cervical Manipulation Leading to Cerebellar Stroke in a Pilot	Described self-manipulation of spine	4
Wiener	1985	Factitious sneezing	Unclear association to chiropractic	3
Krengel	2015	Spontaneous Ankylosis of Occiput to C2 following Closed Traction and Halo Treatment of Atlantoaxial Rotary Fixation	Unclear association to chiropractic	3
Vermeulen	2012	[Neckpain: additional investigations only when there is an indication--treatment is rarely necessary]	Unclear association to chiropractic	3
Braun	1983	Brain stem infarction due to chiropractic manipulation of the cervical spine	Duplicate listing	1
Wilk	2007	Sports medicine meets musculoskeletal medicine	Hypothetical case report	1
Dadone	2013	Successful management of acute-onset torticollis in a giraffe (Giraffa camelopardalis reticulata)	Non-human subject	1
